# Supplementary material for: MacroGreen, a simple tool for detection of ADP-ribosylated proteins
Source: Commun Biol. 2021 Jul 28;4:919. doi: 10.1038/s42003-021-02439-w (PMC8319303; doi:10.1038/s42003-021-02439-w)
Supplement: Supplementary file 4 — Supplementary Data 1 [file 42003_2021_2439_MOESM4_ESM.xlsx]

## Sheet: Figure 2 a,b,c,d,e
Figure 2A											Figure 2B										Figure 2C																			Figure 2D								Figure 2E
PARP10 [nM]	MacroGreen				WT AF1521						PARP10 [nM]	MacroGreen				WT AF1521					[Protein (nM)]	PARP1				PARP1-HPF1				PARP10				Actin						[Protein (nM)]	PARP10							no protein	P10 only
100	7138	7249	6334	6140	2562	2560	2951	2518			250	5230	6110	6267	5985	2791	2163	2470	3128		100	5263	6520	6678	6106	4243	4547	4533	4565	2667	2894	2690	2699	2481	3333	2340	2150			750	13139	12883	13522	12963				759	13369
75	6081	5048	4495	5194	2383	2344	2388	2286			100	2632	2824	2974	2646	2005	1518	1643	1993		75	4503	5223	4745	6712	3763	3736	3637	3591	2155	2235	2071	2121	1473	2203	2593	2084			500	9130	9183	8810	8742				772	13735
50	4116	3800	3965	3666	2275	2098	2451	2208			75	2316	2309	2476	2269	1432	1825	1384	1611		50	4468	3576	3362	4062	3002	2956	3146	2784	1598	1603	1835	1759	1232	1452	1365	1500			250	4741	4869	4796	3322				821	13525
25	2857	3087	2704	2592	2889	2074	2286	1908			50	1980	1900	1647	1681	1347	1483	2285	1480		25	2620	2438	2494	2654	1758	2166	2211	2178	977	1002	1044	972	946	1041	989	879			100	2667	2894	2690	2699				756	12889
10	1947	1792	2215	2062	1865	1961	1757	1657			25	1231	1620	1234	1290	1085	1067	1116	1153		10	1527	1558	1547	1569	1585	1594	1840	1413	744	781	867	738	705	708	703	698			75	2155	2235	2071	2121
0	1678	1859	1763	1716	1607	1822	2329	2138			10	1050	1030	1065	1003	1049	973	969	957		0	688	772	648	666	652	680	706	698	623	555	576	581	555	590	582	584			50	1598	1603	1835	1759
											0	905	926	930	924	1003	898	940	918																					25	977	1002	1044	972
																																								10	744	781	867	738
																																								0	623	555	576	581
[truncated: 10 more columns]

## Sheet: Figure 3b
PARP1-Talazoparib				PARP10-PJ34
DMSO	10nM	100nM	1µM	DMSO	1µM	10µM
102.691	63.183	11.6621	2.72626	98.1608	87.478	41.6388
101.295	62.735	3.42818	2.41961	99.4476	87.1381	50.2337
100.112	60.7514	3.33236	2.60168	98.5008	83.5933	46.349
95.9018	57.1843	3.26049	2.97061	103.891	88.4734	51.2777

## Sheet: Figure 4b
No cells	DPBS control	+10 µM Talazoparib	+10 mM H2O2	+10 µM Talazoparib +10 mM H2O2
4417	6153	6035	12154	6672
4224	5264	5582	11359	6489
4245	5052	5650	12436	6783
4654	5100	5741	12885	7966
4883	5347	4725	16074	7987
4701	6005	5269	13284	8356
4675	5096	5501	10766	6611
4421	5561	5434	10518	7380
	5454	5968	10731	7349
	5438	6272	16241	7093
	6130	6136	17730	7518
	5447	6380	19120	7741

## Sheet: Supplementary Figure 2 a,b
Supplementary Figure 2A													Supplementary Figure 2B
eAf1521	Af1521 WT	Af1521-c002	Af1521-c003	Af1521-c004	Af1521-c005	Af1521-c006	MacroGreen	Af1521-c008					Time (min)	Af1521 WT			MacroGreen			eAf1521
216.98	92.4293	202.5	40.7492	173.285	185.55	122.643	240.68	95.1077					0	1.69883	1.5639	1.64357	1.69883	1.5639	1.64357	1.69883	1.5639	1.64357
211.742	90.9864	192.054	37.3987	163.194	196.175	117.069	229.245	92.5974					5	1.08646	1.11081	1.06389	1.2731	1.24711	1.23411	1.24079	1.27107	1.21845
220.231	100.326	197.885	49.7332	163.758	188.041	127.416	248.152	112.354					10	0.97204	0.7745	0.96743	1.08743	1.16613	1.14182	1.06318	1.03268	1.00472
218.62	115.695	207.086	34.829	162.354	203.825	138.703	242.429	95.8786					20	0.77701	0.80261	0.7939	0.93916	0.94437	0.94194	0.87612	0.79198	0.80741
222.297	96.5013	201.186	38.308	168.808	203.252	128.187	240.047	99.5058					35	0.71833	0.69763	0.76569	0.81863	0.83822	0.72564	0.74509	0.72634	0.72156
217.869	104.062	207.462	40.5021	168.946	202.372	127.743	241.431	107.235					60	0.61643	0.61347	0.60462	0.71516	0.70512	0.684	0.71612	0.70785	0.70512

## Sheet: Supplementary Figure 3 a,b
0		1.52e-09		4.57e-09		1.37e-08		4.12e-08		1.23e-07		3.7e-07		1.11e-06
201026 Kinetics ADPr Fc=2-1 - 2_X	201026 Kinetics ADPr Fc=2-1 - 2_Y	201026 Kinetics ADPr Fc=2-1 - 4_X	201026 Kinetics ADPr Fc=2-1 - 4_Y	201026 Kinetics ADPr Fc=2-1 - 6_X	201026 Kinetics ADPr Fc=2-1 - 6_Y	201026 Kinetics ADPr Fc=2-1 - 8_X	201026 Kinetics ADPr Fc=2-1 - 8_Y	201026 Kinetics ADP Fc=2-1 - 10_X	201026 Kinetics ADP Fc=2-1 - 10_Y	201026 Kinetics ADP Fc=2-1 - 12_X	201026 Kinetics ADP Fc=2-1 - 12_Y	201026 Kinetics ADP Fc=2-1 - 14_X	201026 Kinetics ADP Fc=2-1 - 14_Y	201026 Kinetics ADP Fc=2-1 - 16_X	201026 Kinetics ADP Fc=2-1 - 16_Y
239.5	-0.034668	239.5	-0.105286	239.5	-0.0322876	239.5	0.0396729	239.5	0.0859375	239.5	0.0380859	239.5	-0.09729	239.5	0.0223999
240.5	0.104065	240.5	-0.015564	240.5	0.170959	240.5	0.065979	240.5	0.0281982	240.5	-0.0407104	240.5	0.0897827	240.5	0.0762329
241.5	-0.0374146	241.5	0.0578613	241.5	0.180603	241.5	-0.0641479	241.5	-0.00921631	241.5	-0.045166	241.5	0.215515	241.5	0.131653
242.5	-0.0341187	242.5	0.143494	242.5	0.0759277	242.5	-0.130981	242.5	-0.100708	242.5	0.0125732	242.5	0.108215	242.5	-0.0237427
243.5	0.0513916	243.5	0.286621	243.5	-0.112305	243.5	0.0269165	243.5	0.0664673	243.5	0.0187378	243.5	-0.0896606	243.5	-0.0704346
244.5	0.301025	244.5	-0.0449219	244.5	-0.0397949	244.5	-0.0933838	244.5	-0.0300903	244.5	-0.162964	244.5	-0.140564	244.5	-0.128784
245.5	0.145081	245.5	-0.00299072	245.5	0.0148315	245.5	0.0456543	245.5	-0.041626	245.5	0.0158081	245.5	-0.0653076	245.5	-0.295593
246.5	0.00390625	246.5	0.00720215	246.5	-0.0866089	246.5	0.010376	246.5	-0.228699	246.5	0.0668335	246.5	-0.0690308	246.5	-0.200867
247.5	-0.0090332	247.5	0.158936	247.5	-0.134583	247.5	0.00402832	247.5	-0.114685	247.5	0.15686	247.5	-0.0921021	247.5	-0.088562
248.5	0.0682373	248.5	0.294128	248.5	-0.141052	248.5	0.0548096	248.5	-0.100098	248.5	0.271362	248.5	-0.135803	248.5	-0.120728
249.5	0.559021	249.5	0.621643	249.5	0.415894	249.5	0.172791	249.5	0.205139	249.5	0.738953	249.5	-0.0745239	249.5	-0.211243
250.5	1.66492	250.5	2.43341	250.5	1.68109	250.5	1.26099	250.5	1.66315	250.5	1.6109	250.5	1.0755	250.5	1.35583
251.5	1.9209	251.5	2.96094	251.5	2.23907	251.5	1.62488	251.5	2.66779	251.5	2.04004	251.5	2.06458	251.5	2.46906
252.5	0.735413	252.5	1.77063	252.5	1.52234	252.5	0.736511	252.5	1.60217	252.5	1.4314	252.5	2.02856	252.5	1.64111
253.5	0.608276	253.5	1.68286	253.5	1.63904	253.5	0.734497	253.5	1.36188	253.5	1.35327	253.5	1.98975	253.5	1.05432
254.5	0.306946	254.5	1.72491	254.5	1.5556	254.5	0.829529	254.5	1.18689	254.5	1.48761	254.5	1.96478	254.5	0.761658
255.5	0.60437	255.5	1.69891	255.5	1.80627	255.5	0.993164	255.5	1.30548	255.5	1.72998	255.5	2.4079	255.5	0.703613
256.5	0.590454	256.5	1.37549	256.5	1.25208	256.5	0.380188	256.5	0.885437	256.5	0.451538	256.5	2.43567	256.5	0.761597
257.5	-0.608582	257.5	0.160461	257.5	-0.715332	257.5	-1.00189	257.5	-0.561523	257.5	-1.32495	257.5	0.961304	257.5	0.027832
258.5	-0.326721	258.5	-0.0664673	258.5	-0.352539	258.5	-1.43768	258.5	-0.776123	258.5	-0.877563	258.5	0.00634766	258.5	-0.700012
259.5	-0.2229	259.5	0.0656128	259.5	-0.174316	259.5	-1.37714	259.5	-0.65741	259.5	-0.745789	259.5	0.382141	259.5	-0.329041
260.5	-0.126099	260.5	0.273499	260.5	-0.216675	260.5	-1.12164	260.5	-0.461853	260.5	-0.881348	260.5	0.405701	260.5	-0.225586
261.5	0.0774536	261.5	0.193359	261.5	-0.225098	261.5	-1.00305	261.5	-0.315063	261.5	-0.649658	261.5	0.526611	261.5	-0.285522
262.5	0.136169	262.5	0.337402	262.5	-0.146179	262.5	-0.995728	262.5	-0.404846	262.5	-0.569702	262.5	0.503418	262.5	-0.263916
263.5	0.10376	263.5	0.48468	263.5	-0.266663	263.5	-0.991882	263.5	-0.256104	263.5	-0.752991	263.5	0.656494	263.5	-0.334595
264.5	-0.0296021	264.5	0.559692	264.5	-0.216675	264.5	-1.05688	264.5	-0.309021	264.5	-0.440002	264.5	0.722839	264.5	-0.355042
265.5	-0.0281982	265.5	0.595459	265.5	-0.146729	265.5	-1.07867	265.5	-0.187988	265.5	-0.413635	265.5	0.644897	265.5	-0.256653
266.5	-0.0200806	266.5	0.564209	266.5	-0.136108	266.5	-0.978821	266.5	-0.215149	266.5	-0.35144	266.5	0.625488	266.5	-0.166809
267.5	0.0460815	267.5	0.658264	267.5	0.0263062	267.5	-0.873901	267.5	-0.00384521	267.5	-0.303711	267.5	0.822998	267.5	-0.0830688
268.5	0.170898	268.5	0.636414	268.5	0.127991	268.5	-0.869019	268.5	-0.164917	268.5	-0.177612	268.5	0.701721	268.5	-0.0202637
269.5	0.127502	269.5	0.787354	269.5	-0.0534668	269.5	-0.888306	269.5	-0.234314	269.5	-0.289795	269.5	0.831543	269.5	-0.0177612
270.5	0.0727539	270.5	0.578918	270.5	-0.0710449	270.5	-0.727112	270.5	-0.266174	270.5	-0.215515	270.5	0.854004	270.5	0.0495605
271.5	0.178833	271.5	0.689941	271.5	0.00634766	271.5	-0.847534	271.5	-0.203186	271.5	-0.308533	271.5	0.849487	271.5	-0.0871582
272.5	0.0152588	272.5	0.554688	272.5	0.116699	272.5	-0.890991	272.5	-0.395813	272.5	-0.286682	272.5	0.843201	272.5	-0.125732
273.5	0.160583	273.5	0.497986	273.5	0.11908	273.5	-0.673157	273.5	-0.32312	273.5	-0.320435	273.5	0.90686	273.5	-0.178162
274.5	0.180542	274.5	0.521179	274.5	0.111816	274.5	-0.805237	274.5	-0.254089	274.5	-0.310425	274.5	0.903625	274.5	-0.0983887
275.5	0.175232	275.5	0.501953	275.5	0.0656738	275.5	-0.749512	275.5	-0.268066	275.5	-0.466003	275.5	0.919006	275.5	-0.143616
276.5	0.257385	276.5	0.66864	276.5	0.18866	276.5	-0.762024	276.5	-0.304993	276.5	-0.458008	276.5	0.867615	276.5	-0.258484
277.5	0.277832	277.5	0.794922	277.5	-0.0268555	277.5	-0.868958	277.5	-0.278625	277.5	-0.372681	277.5	0.755188	277.5	-0.0205688
278.5	0.379883	278.5	0.840149	278.5	-0.0088501	278.5	-0.861633	278.5	-0.233215	278.5	-0.176819	278.5	0.794067	278.5	-0.0628052
279.5	0.215027	279.5	0.880127	279.5	0.0341797	279.5	-0.918518	279.5	-0.0732422	279.5	-0.0267334	279.5	0.762207	279.5	-0.0994263
280.5	0.208984	280.5	0.737549	280.5	0.0665894	280.5	-0.789856	280.5	-0.0822754	280.5	-0.09552	280.5	0.864502	280.5	-0.0065918
281.5	0.242065	281.5	0.675537	281.5	0.0742798	281.5	-0.802124	281.5	-0.213989	281.5	-0.126831	281.5	0.777466	281.5	-0.0536499
282.5	0.300232	282.5	0.859131	282.5	0.0193481	282.5	-0.800354	282.5	-0.0540771	282.5	-0.320435	282.5	0.891052	282.5	-0.292908
283.5	0.124451	283.5	0.835754	283.5	0.179871	283.5	-0.661377	283.5	-0.21637	283.5	-0.219421	283.5	0.884155	283.5	-0.117004
284.5	0.1698	284.5	1.0271	284.5	0.138794	284.5	-0.698669	284.5	-0.0734253	284.5	-0.169495	284.5	0.966858	284.5	-0.171082
285.5	0.265564	285.5	0.925781	285.5	0.169495	285.5	-0.714417	285.5	0.0820313	285.5	-0.27594	285.5	1.01947	285.5	-0.157532
286.5	0.324951	286.5	0.856689	286.5	0.374939	286.5	-0.813599	286.5	0.086731	286.5	-0.233826	286.5	0.812744	286.5	-0.147156
287.5	0.999023	287.5	1.55054	287.5	1.14081	287.5	-0.232605	287.5	0.771606	287.5	0.889465	287.5	1.07208	287.5	0.173096
288.5	-4.10626	288.5	-20.5176	288.5	-3.93488	288.5	-9.45074	288.5	0.471497	288.5	4.4184	288.5	0.417236	288.5	-0.473755
289.5	-1.04309	289.5	-12.2927	289.5	-1.27979	289.5	-36.0663	289.5	0.880981	289.5	3.82184	289.5	-14.1492	289.5	-65.9222
290.5	-0.999023	290.5	-3.2793	290.5	-0.0626831	290.5	-9.97314	290.5	1.17749	290.5	5.40204	290.5	6.2301	290.5	15.7957
291.5	-1.31152	291.5	-1.56024	291.5	0.18457	291.5	-3.32361	291.5	1.83405	291.5	8.87653	291.5	25.945	291.5	81.7294
292.5	-1.65594	292.5	-1.53339	292.5	0.0290527	292.5	-2.00598	292.5	2.63074	292.5	12.3351	292.5	40.4814	292.5	114.992
293.5	-1.85718	293.5	-1.79492	293.5	-0.2276	293.5	-1.44775	293.5	3.72766	293.5	15.7725	293.5	52.6596	293.5	137.899
294.5	-1.82892	294.5	-1.95483	294.5	-0.382385	294.5	-0.918945	294.5	4.47974	294.5	18.9203	294.5	63.5024	294.5	155.024
295.5	-1.86127	295.5	-2.06964	295.5	-0.546692	295.5	-0.407654	295.5	5.52319	295.5	21.9384	295.5	73.1535	295.5	167.371
296.5	-1.68787	296.5	-1.87683	296.5	-0.422607	296.5	0.0535889	296.5	6.46637	296.5	25.3593	296.5	82.1685	296.5	176.649
297.5	-1.77478	297.5	-1.711	297.5	-0.255676	297.5	0.493408	297.5	7.8446	297.5	29.4763	297.5	91.5749	297.5	184.886
298.5	-1.8913	298.5	-1.83649	298.5	-0.0283203	298.5	0.949585	298.5	9.12701	298.5	33.5735	298.5	100.518	298.5	191.257
299.5	-1.82782	299.5	-1.64532	299.5	0.257568	299.5	1.5293	299.5	10.5075	299.5	37.7021	299.5	108.801	299.5	196.409
300.5	-1.74512	300.5	-1.75525	300.5	0.522644	300.5	2.23163	300.5	11.9413	300.5	41.8738	300.5	116.11	300.5	200.436
301.5	-1.59387	301.5	-1.66528	301.5	0.550415	301.5	2.70087	301.5	13.2507	301.5	45.6293	301.5	122.951	301.5	203.908
302.5	-1.72937	302.5	-1.61639	302.5	0.918579	302.5	3.34766	302.5	14.481	302.5	49.4343	302.5	129.181	302.5	207.272
303.5	-1.76007	303.5	-1.50336	303.5	1.22815	303.5	4.10773	303.5	16.0494	303.5	53.3126	303.5	134.973	303.5	210.684
304.5	-1.69611	304.5	-1.38342	304.5	1.50592	304.5	4.72333	304.5	17.8137	304.5	57.3134	304.5	140.937	304.5	213.687
305.5	-1.53052	305.5	-1.2511	305.5	1.8277	305.5	5.40137	305.5	19.4247	305.5	61.4175	305.5	146.12	305.5	216.459
306.5	-1.63684	306.5	-1.18811	306.5	2.15198	306.5	6.24359	306.5	21.1783	306.5	65.4189	306.5	150.907	306.5	218.554
307.5	-1.55524	307.5	-1.09338	307.5	2.45197	307.5	6.9621	307.5	22.9654	307.5	69.4204	307.5	155.126	307.5	220.904
308.5	-1.591	308.5	-0.859619	308.5	2.96246	308.5	7.73621	308.5	24.8084	308.5	73.157	308.5	159.04	308.5	222.559
309.5	-1.84692	309.5	-0.647522	309.5	3.19598	309.5	8.57373	309.5	26.7033	309.5	76.842	309.5	162.629	309.5	224.276
310.5	-1.87225	310.5	-0.447144	310.5	3.50623	310.5	9.07434	310.5	28.4365	310.5	80.3628	310.5	165.872	310.5	225.642
311.5	-1.63867	311.5	-0.472595	311.5	3.7981	311.5	9.83795	311.5	30.2181	311.5	83.7573	311.5	168.682	311.5	227.107
312.5	-1.74957	312.5	-0.327576	312.5	4.12061	312.5	10.6467	312.5	31.7102	312.5	86.7759	312.5	171.273	312.5	228.227
313.5	-1.52692	313.5	-0.295959	313.5	4.58923	313.5	11.3854	313.5	33.3395	313.5	89.7784	313.5	173.731	313.5	229.31
314.5	-1.67841	314.5	-0.194824	314.5	4.89996	314.5	11.8354	314.5	34.8815	314.5	92.7972	314.5	175.806	314.5	230.492
315.5	-1.70819	315.5	-0.187134	315.5	5.39221	315.5	12.5496	315.5	36.3138	315.5	95.6691	315.5	177.805	315.5	231.724
316.5	-1.84882	316.5	0.167725	316.5	5.72528	316.5	13.1874	316.5	37.8351	316.5	98.3921	316.5	179.555	316.5	232.674
317.5	-1.76874	317.5	0.167358	317.5	5.85083	317.5	13.8489	317.5	39.2972	317.5	100.993	317.5	181.335	317.5	233.714
318.5	-1.90869	318.5	0.0443726	318.5	5.88354	318.5	14.3891	318.5	40.6592	318.5	103.31	318.5	182.754	318.5	234.729
319.5	-1.87067	319.5	0.146179	319.5	6.1817	319.5	14.8142	319.5	42.023	319.5	105.829	319.5	184.158	319.5	235.329
320.5	-1.78381	320.5	0.186462	320.5	6.55627	320.5	15.4368	320.5	43.468	320.5	108.139	320.5	185.43	320.5	236.15
321.5	-1.68146	321.5	0.350464	321.5	6.89716	321.5	15.8875	321.5	44.8168	321.5	110.411	321.5	186.718	321.5	236.92
322.5	-1.65381	322.5	0.447937	322.5	7.14856	322.5	16.5925	322.5	46.1898	322.5	112.668	322.5	188.021	322.5	237.581
323.5	-1.74103	323.5	0.586975	323.5	7.26825	323.5	17.4846	323.5	47.5047	323.5	114.782	323.5	189.003	323.5	238.207
324.5	-1.77576	324.5	0.693176	324.5	7.47717	324.5	18.4199	324.5	48.7498	324.5	116.736	324.5	190.018	324.5	239.049
325.5	-1.55591	325.5	0.677307	325.5	7.86096	325.5	19.1132	325.5	49.9123	325.5	118.759	325.5	190.914	325.5	239.82
326.5	-1.62891	326.5	0.7052	326.5	8.10474	326.5	19.7965	326.5	51.158	326.5	120.719	326.5	191.904	326.5	240.149
327.5	-1.79114	327.5	0.861694	327.5	8.12738	327.5	20.5393	327.5	52.3265	327.5	122.363	327.5	192.701	327.5	240.936
328.5	-1.73199	328.5	0.912354	328.5	8.22784	328.5	20.8753	328.5	53.424	328.5	124.073	328.5	193.813	328.5	241.396
329.5	-1.49939	329.5	1.21857	329.5	8.65137	329.5	21.4107	329.5	54.7769	329.5	125.784	329.5	194.544	329.5	241.759
330.5	-1.6405	330.5	1.25623	330.5	9.08722	330.5	21.9858	330.5	55.9832	330.5	127.519	330.5	195.24	330.5	242.193
331.5	-1.58405	331.5	1.35315	331.5	9.1781	331.5	22.7495	331.5	57.0678	331.5	128.961	331.5	195.84	331.5	242.577
332.5	-1.42139	332.5	1.47864	332.5	9.47595	332.5	23.1344	332.5	58.043	332.5	130.599	332.5	196.368	332.5	243.012
333.5	-1.3927	333.5	1.73865	333.5	9.62982	333.5	23.5659	333.5	59.2272	333.5	132.07	333.5	196.964	333.5	243.295
334.5	-1.41833	334.5	1.78009	334.5	9.79816	334.5	23.9721	334.5	60.2827	334.5	133.506	334.5	197.721	334.5	243.731
335.5	-1.53149	335.5	1.85602	335.5	10.0903	335.5	24.6947	335.5	61.2333	335.5	134.926	335.5	198.594	335.5	244.059
336.5	-1.47723	336.5	2.05914	336.5	10.4105	336.5	25.1281	336.5	62.3416	336.5	136.283	336.5	199	336.5	244.608
337.5	-1.32855	337.5	2.00671	337.5	10.6917	337.5	25.675	337.5	63.1284	337.5	137.579	337.5	199.377	337.5	245.077
338.5	-1.5918	338.5	2.12732	338.5	10.7986	338.5	26.2539	338.5	64.1577	338.5	138.936	338.5	199.843	338.5	245.637
339.5	-1.62616	339.5	2.2804	339.5	11.1415	339.5	26.7339	339.5	65.0648	339.5	140.234	339.5	200.587	339.5	245.898
340.5	-1.4718	340.5	2.35413	340.5	11.4053	340.5	27.2279	340.5	65.9214	340.5	141.279	340.5	201.07	340.5	246.342
341.5	-1.54669	341.5	2.32947	341.5	11.6204	341.5	27.6044	341.5	66.9247	341.5	142.341	341.5	201.365	341.5	246.473
342.5	-1.41663	342.5	2.60236	342.5	11.7975	342.5	28.0078	342.5	67.9164	342.5	143.258	342.5	201.712	342.5	246.717
343.5	-2.28809	343.5	2.52057	343.5	11.8417	343.5	28.4893	343.5	69.0762	343.5	144.165	343.5	202.095	343.5	246.933
344.5	-3.44458	344.5	2.57825	344.5	11.9611	344.5	28.826	344.5	69.9761	344.5	144.968	344.5	202.345	344.5	247.052
345.5	-3.88965	345.5	2.65674	345.5	11.8994	345.5	29.1417	345.5	70.774	345.5	145.897	345.5	202.837	345.5	247.269
346.5	-3.95801	346.5	2.81482	346.5	12.0583	346.5	29.6	346.5	71.4593	346.5	146.597	346.5	202.954	346.5	247.482
347.5	-4.06647	347.5	2.84015	347.5	12.2435	347.5	29.9487	347.5	72.2569	347.5	147.487	347.5	203.173	347.5	247.625
348.5	-4.22803	348.5	3.08728	348.5	12.5165	348.5	30.3589	348.5	72.8723	348.5	148.037	348.5	203.327	348.5	247.866
349.5	-4.45642	349.5	2.98096	349.5	12.5336	349.5	30.9469	349.5	73.6631	349.5	148.579	349.5	203.557	349.5	248.014
350.5	-4.42578	350.5	3.01398	350.5	12.6042	350.5	31.2587	350.5	74.3619	350.5	149.157	350.5	203.748	350.5	248.232
351.5	-4.42639	351.5	3.22229	351.5	12.5078	351.5	31.5155	351.5	74.939	351.5	149.635	351.5	203.807	351.5	248.196
352.5	-4.74225	352.5	3.19397	352.5	12.5486	352.5	31.6371	352.5	75.6098	352.5	150.303	352.5	203.989	352.5	248.303
353.5	-4.44904	353.5	3.25018	353.5	12.7058	353.5	32.1156	353.5	76.0262	353.5	150.864	353.5	204.278	353.5	248.371
354.5	-4.29468	354.5	3.26947	354.5	12.8682	354.5	32.462	354.5	76.6633	354.5	151.44	354.5	204.343	354.5	248.351
355.5	-4.42944	355.5	3.29517	355.5	12.9175	355.5	32.6385	355.5	77.2733	355.5	151.771	355.5	204.566	355.5	248.532
356.5	-4.44366	356.5	3.29327	356.5	13.0751	356.5	33.0833	356.5	77.8541	356.5	152.266	356.5	204.57	356.5	248.716
357.5	-4.49164	357.5	3.33911	357.5	13.2008	357.5	33.3007	357.5	78.2902	357.5	152.791	357.5	204.664	357.5	248.888
358.5	-4.48297	358.5	3.40515	358.5	13.3074	358.5	33.4516	358.5	78.7866	358.5	153.136	358.5	204.879	358.5	248.981
359.5	-4.09204	359.5	3.44916	359.5	13.4561	359.5	33.7557	359.5	79.4522	359.5	153.461	359.5	204.958	359.5	249.133
360.5	-3.92523	360.5	3.59436	360.5	13.5941	360.5	34.0484	360.5	79.7918	360.5	153.95	360.5	204.948	360.5	249.214
361.5	-3.68286	361.5	3.6911	361.5	13.7654	361.5	34.1497	361.5	80.0954	361.5	154.399	361.5	205.143	361.5	249.389
362.5	-3.54089	362.5	3.7439	362.5	13.9197	362.5	34.6508	362.5	80.6008	362.5	154.605	362.5	205.141	362.5	249.499
363.5	-3.42328	363.5	3.82391	363.5	14.0514	363.5	35.0319	363.5	80.8895	363.5	155.026	363.5	205.344	363.5	249.635
364.5	-3.41107	364.5	3.81763	364.5	14.1196	364.5	35.1423	364.5	81.3524	364.5	155.295	364.5	205.268	364.5	249.791
365.5	-3.40338	365.5	3.89825	365.5	14.0607	365.5	35.3156	365.5	81.7964	365.5	155.646	365.5	205.257	365.5	249.843
366.5	-3.45294	366.5	3.91583	366.5	14.0306	366.5	35.5306	366.5	82.3577	366.5	155.942	366.5	205.4	366.5	249.839
367.5	-3.36639	367.5	3.82532	367.5	14.3852	367.5	35.7184	367.5	82.6505	367.5	156.317	367.5	205.461	367.5	249.962
368.5	-3.60443	368.5	3.98352	368.5	14.4798	368.5	35.9811	368.5	83.3318	368.5	156.362	368.5	205.509	368.5	250.113
369.5	-3.57379	369.5	3.94421	369.5	14.4147	369.5	36.3602	369.5	83.6575	369.5	156.667	369.5	205.583	369.5	250.413
370.5	-3.5484	370.5	4.12231	370.5	14.5336	370.5	36.5125	370.5	83.9035	370.5	156.928	370.5	205.759	370.5	250.451
371.5	-3.41608	371.5	4.16101	371.5	14.4677	371.5	36.6401	371.5	84.2451	371.5	157.315	371.5	205.773	371.5	250.703
372.5	-3.27606	372.5	4.29138	372.5	14.4937	372.5	36.6569	372.5	84.6542	372.5	157.538	372.5	206.029	372.5	250.551
373.5	-3.15582	373.5	4.37726	373.5	14.7708	373.5	36.8802	373.5	84.8148	373.5	157.732	373.5	206.124	373.5	250.799
374.5	-3.36035	374.5	4.39178	374.5	14.981	374.5	37.0092	374.5	85.3297	374.5	157.894	374.5	206.285	374.5	251.072
375.5	-3.30585	375.5	4.38318	375.5	15.2672	375.5	37.0635	375.5	85.8445	375.5	158.043	375.5	206.009	375.5	251.276
376.5	-3.18134	376.5	4.29962	376.5	15.1408	376.5	37.3743	376.5	85.9388	376.5	158.15	376.5	205.933	376.5	251.508
377.5	-3.34344	377.5	4.47858	377.5	15.1404	377.5	37.5785	377.5	86.1638	377.5	158.369	377.5	206.038	377.5	251.596
378.5	-3.26788	378.5	4.6601	378.5	15.1755	378.5	37.4885	378.5	86.5091	378.5	158.574	378.5	206.236	378.5	251.668
379.5	-3.34045	379.5	4.49963	379.5	15.4106	379.5	37.6354	379.5	86.9044	379.5	158.915	379.5	206.457	379.5	251.749
380.5	-3.27179	380.5	4.6925	380.5	15.5978	380.5	37.8445	380.5	87.1257	380.5	159.159	380.5	206.492	380.5	251.901
381.5	-3.23218	381.5	4.57788	381.5	15.7175	381.5	37.9496	381.5	87.5497	381.5	159.35	381.5	206.569	381.5	252.137
382.5	-3.11334	382.5	4.41492	382.5	15.9787	382.5	38.3618	382.5	87.798	382.5	159.566	382.5	206.667	382.5	252.128
383.5	-3.19714	383.5	4.57257	383.5	16.011	383.5	38.7074	383.5	88.096	383.5	159.799	383.5	206.702	383.5	252.336
384.5	-3.13318	384.5	4.59589	384.5	16.1453	384.5	38.7394	384.5	88.0698	384.5	159.86	384.5	206.716	384.5	252.488
385.5	-3.10022	385.5	4.5705	385.5	16.2363	385.5	38.7579	385.5	88.4005	385.5	160.183	385.5	206.816	385.5	252.652
386.5	-3.19556	386.5	4.43665	386.5	16.1344	386.5	39.0239	386.5	88.6061	386.5	160.474	386.5	207.094	386.5	252.515
387.5	-2.94287	387.5	4.4071	387.5	16.1029	387.5	39.0007	387.5	88.8397	387.5	160.641	387.5	207.16	387.5	252.632
388.5	-2.9046	388.5	4.56995	388.5	16.2777	388.5	39.139	388.5	89.204	388.5	160.858	388.5	207.009	388.5	252.76
389.5	-3.18365	389.5	4.65955	389.5	16.4869	389.5	39.4785	389.5	89.5966	389.5	161.02	389.5	207.051	389.5	252.946
390.5	-3.05585	390.5	4.81036	390.5	16.7979	390.5	39.4431	390.5	89.7883	390.5	161.137	390.5	207.143	390.5	253.122
391.5	-3.05383	391.5	4.6626	391.5	16.8322	391.5	39.6447	391.5	90.2155	391.5	161.323	391.5	207.223	391.5	253.012
392.5	-2.91046	392.5	4.70459	392.5	17.0173	392.5	39.8981	392.5	90.6385	392.5	161.504	392.5	207.434	392.5	253.289
393.5	-2.80469	393.5	4.60358	393.5	16.9191	393.5	40.1622	393.5	90.8541	393.5	161.747	393.5	207.572	393.5	253.394
394.5	-2.81287	394.5	4.62195	394.5	17.153	394.5	40.2511	394.5	91.1443	394.5	161.895	394.5	207.927	394.5	253.635
395.5	-2.77374	395.5	4.38672	395.5	17.3458	395.5	40.3916	395.5	91.3879	395.5	162.014	395.5	207.754	395.5	253.714
396.5	-2.74786	396.5	4.59564	396.5	17.3933	396.5	40.5784	396.5	91.741	396.5	162.119	396.5	207.774	396.5	253.798
397.5	-2.97406	397.5	4.66571	397.5	17.5071	397.5	40.6166	397.5	92.0318	397.5	162.198	397.5	208.061	397.5	253.758
398.5	-1.91766	398.5	4.6571	398.5	17.41	398.5	40.8002	398.5	92.1735	398.5	162.48	398.5	208.097	398.5	254.014
399.5	-1.29071	399.5	4.55853	399.5	17.483	399.5	40.9021	399.5	92.4822	399.5	162.698	399.5	208.263	399.5	254.133
400.5	-1.20593	400.5	4.49481	400.5	17.571	400.5	41.0143	400.5	92.7032	400.5	162.74	400.5	208.379	400.5	254.276
401.5	-1.32935	401.5	4.59283	401.5	17.8029	401.5	41.2981	401.5	92.9031	401.5	162.92	401.5	208.434	401.5	254.478
402.5	-1.1546	402.5	4.44897	402.5	17.8182	402.5	41.4384	402.5	93.279	402.5	163.149	402.5	208.365	402.5	254.445
403.5	-0.836243	403.5	4.56921	403.5	17.7862	403.5	41.502	403.5	93.6423	403.5	163.281	403.5	208.587	403.5	254.706
404.5	-0.804932	404.5	4.64709	404.5	17.9661	404.5	41.6155	404.5	93.9487	404.5	163.523	404.5	208.65	404.5	254.951
405.5	-0.939697	405.5	4.79327	405.5	17.9675	405.5	41.7911	405.5	94.2547	405.5	163.747	405.5	208.769	405.5	255.122
409.5	0.275269	409.5	8.15485	409.5	18.7254	409.5	44.8921	409.5	94.9243	409.5	159.207	409.5	200.163	409.5	233.354
410.5	0.222534	410.5	8.04218	410.5	18.5362	410.5	44.1449	410.5	93.8343	410.5	157.116	410.5	196.563	410.5	228.437
411.5	0.341125	411.5	7.96484	411.5	18.227	411.5	43.629	411.5	92.7211	411.5	155.491	411.5	193.727	411.5	224.917
412.5	0.327881	412.5	8.15405	412.5	18.0574	412.5	43.1157	412.5	91.9745	412.5	153.879	412.5	191.449	412.5	222.257
413.5	0.202576	413.5	7.93915	413.5	17.9057	413.5	42.8203	413.5	91.1197	413.5	152.458	413.5	189.476	413.5	220.018
414.5	0.222534	414.5	7.8844	414.5	17.8176	414.5	42.5824	414.5	90.1876	414.5	150.986	414.5	187.678	414.5	217.908
415.5	0.182434	415.5	7.9024	415.5	17.6968	415.5	42.1633	415.5	89.541	415.5	149.675	415.5	186.177	415.5	215.967
416.5	0.294495	416.5	7.95142	416.5	17.7045	416.5	41.8561	416.5	88.6569	416.5	148.457	416.5	184.52	416.5	214.28
417.5	0.334778	417.5	7.94122	417.5	17.7123	417.5	41.6892	417.5	88.0807	417.5	147.381	417.5	183.205	417.5	212.598
418.5	0.375854	418.5	7.92603	418.5	17.5377	418.5	41.3912	418.5	87.3847	418.5	146.317	418.5	181.771	418.5	210.912
419.5	0.384399	419.5	7.84821	419.5	17.4789	419.5	41.0408	419.5	86.8649	419.5	145.275	419.5	180.501	419.5	209.201
420.5	0.391785	420.5	7.98969	420.5	17.542	420.5	40.9218	420.5	86.2808	420.5	144.447	420.5	179.269	420.5	207.774
421.5	0.47821	421.5	7.68994	421.5	17.5101	421.5	40.6902	421.5	85.7916	421.5	143.459	421.5	178.033	421.5	206.456
422.5	0.417908	422.5	7.79523	422.5	17.3514	422.5	40.3799	422.5	85.2515	422.5	142.446	422.5	176.741	422.5	205.327
423.5	0.396362	423.5	7.71283	423.5	17.1926	423.5	40.048	423.5	84.6915	423.5	141.396	423.5	175.693	423.5	204.111
424.5	0.318665	424.5	7.77185	424.5	17.074	424.5	39.7797	424.5	84.1118	424.5	140.675	424.5	174.657	424.5	202.822
425.5	0.531738	425.5	7.72742	425.5	16.9493	425.5	39.5834	425.5	83.6458	425.5	140.017	425.5	173.52	425.5	201.597
426.5	0.311829	426.5	7.7157	426.5	17.0504	426.5	39.4473	426.5	83.0983	426.5	139.092	426.5	172.464	426.5	200.598
427.5	0.386719	427.5	7.71985	427.5	16.7995	427.5	39.2678	427.5	82.7414	427.5	138.345	427.5	171.536	427.5	199.662
428.5	0.190063	428.5	7.64825	428.5	16.8707	428.5	38.9545	428.5	82.2877	428.5	137.496	428.5	170.551	428.5	198.462
429.5	0.266113	429.5	7.62854	429.5	16.6915	429.5	38.7334	429.5	81.7523	429.5	136.711	429.5	169.347	429.5	197.355
430.5	0.411316	430.5	7.53931	430.5	16.7657	430.5	38.6138	430.5	81.3165	430.5	135.992	430.5	168.58	430.5	196.419
431.5	0.32251	431.5	7.4931	431.5	16.6984	431.5	38.6344	431.5	80.8376	431.5	135.353	431.5	167.604	431.5	195.443
432.5	0.382874	432.5	7.42639	432.5	16.4181	432.5	38.3351	432.5	80.4219	432.5	134.848	432.5	166.861	432.5	194.634
433.5	0.436218	433.5	7.33984	433.5	16.4681	433.5	38.1102	433.5	80.1511	433.5	134.017	433.5	166.113	433.5	193.767
434.5	0.354553	434.5	7.32874	434.5	16.3043	434.5	37.8374	434.5	79.7885	434.5	133.524	434.5	165.197	434.5	192.762
435.5	0.304626	435.5	7.48212	435.5	16.226	435.5	37.7568	435.5	79.4366	435.5	132.665	435.5	164.407	435.5	191.845
436.5	0.268066	436.5	7.53888	436.5	16.3049	436.5	37.7012	436.5	78.9734	436.5	132.16	436.5	163.632	436.5	190.912
437.5	0.299683	437.5	7.41138	437.5	16.3964	437.5	37.4263	437.5	78.4246	437.5	131.47	437.5	162.918	437.5	190.033
438.5	0.307434	438.5	7.28967	438.5	16.2079	438.5	37.1206	438.5	78.1176	438.5	130.906	438.5	162.309	438.5	189.069
439.5	0.452209	439.5	7.33289	439.5	16.0593	439.5	36.7681	439.5	77.8753	439.5	130.2	439.5	161.365	439.5	188.219
440.5	0.451904	440.5	7.38397	440.5	16.0512	440.5	36.6884	440.5	77.6308	440.5	129.432	440.5	160.782	440.5	187.423
441.5	0.484314	441.5	7.07654	441.5	15.9861	441.5	36.4812	441.5	77.184	441.5	128.954	441.5	160.151	441.5	186.718
442.5	0.325867	442.5	7.16815	442.5	15.799	442.5	36.3007	442.5	76.8578	442.5	128.465	442.5	159.253	442.5	185.943
443.5	0.357666	443.5	7.12213	443.5	15.7113	443.5	36.4408	443.5	76.7261	443.5	127.88	443.5	158.541	443.5	185.159
444.5	0.428528	444.5	7.21515	444.5	15.8523	444.5	36.3103	444.5	76.3139	444.5	127.255	444.5	158.03	444.5	184.337
445.5	0.456116	445.5	7.24835	445.5	15.5955	445.5	36.1553	445.5	76.037	445.5	126.88	445.5	157.324	445.5	183.596
446.5	0.456787	446.5	7.32721	446.5	15.7321	446.5	35.9659	446.5	75.7381	446.5	126.304	446.5	156.564	446.5	183.063
447.5	0.428223	447.5	7.09393	447.5	15.553	447.5	35.8444	447.5	75.3635	447.5	125.852	447.5	155.984	447.5	182.307
448.5	0.416992	448.5	7.29852	448.5	15.7065	448.5	35.7543	448.5	75.1447	448.5	125.154	448.5	155.213	448.5	181.655
449.5	0.240479	449.5	7.17938	449.5	15.6521	449.5	35.7072	449.5	74.8016	449.5	124.481	449.5	154.611	449.5	181.101
450.5	0.232178	450.5	7.18671	450.5	15.4387	450.5	35.454	450.5	74.4315	450.5	124.041	450.5	154.174	450.5	180.247
451.5	0.239441	451.5	7.17883	451.5	15.4217	451.5	35.3508	451.5	73.9864	451.5	123.714	451.5	153.481	451.5	179.704
452.5	0.21875	452.5	7.03192	452.5	15.3793	452.5	35.2274	452.5	73.643	452.5	123.139	452.5	152.673	452.5	178.885
453.5	0.296021	453.5	7.01666	453.5	15.2858	453.5	35.1033	453.5	73.447	453.5	122.779	453.5	152.195	453.5	178.283
454.5	0.567261	454.5	6.96454	454.5	15.2964	454.5	34.8702	454.5	73.2203	454.5	122.308	454.5	151.539	454.5	177.661
455.5	0.473511	455.5	7.14624	455.5	15.4125	455.5	34.874	455.5	72.9208	455.5	121.952	455.5	150.926	455.5	176.971
456.5	0.594238	456.5	6.99298	456.5	15.3317	456.5	34.9473	456.5	72.7564	456.5	121.473	456.5	150.372	456.5	176.427
457.5	0.406799	457.5	6.9563	457.5	15.3224	457.5	34.7849	457.5	72.5673	457.5	120.964	457.5	150.018	457.5	175.724
458.5	0.465698	458.5	7.0578	458.5	15.1942	458.5	34.8159	458.5	72.1434	458.5	120.549	458.5	149.519	458.5	175.226
459.5	0.394775	459.5	7.22931	459.5	15.1964	459.5	34.5967	459.5	71.889	459.5	120.017	459.5	148.892	459.5	174.672
460.5	0.241943	460.5	7.21429	460.5	15.0873	460.5	34.4993	460.5	71.6251	460.5	119.596	460.5	148.452	460.5	173.964
461.5	0.283691	461.5	7.24286	461.5	15.1788	461.5	34.3201	461.5	71.4296	461.5	118.966	461.5	147.635	461.5	173.402
462.5	0.401245	462.5	7.07281	462.5	15.1798	462.5	34.2542	462.5	71.3242	462.5	118.508	462.5	147.398	462.5	172.725
463.5	0.428894	463.5	7.15497	463.5	15.03	463.5	34.0164	463.5	71.0341	463.5	118.16	463.5	146.853	463.5	172.129
464.5	0.4729	464.5	6.97498	464.5	14.944	464.5	33.8152	464.5	70.7983	464.5	117.84	464.5	146.26	464.5	171.567
465.5	0.550842	465.5	6.99286	465.5	14.9017	465.5	33.8226	465.5	70.5599	465.5	117.439	465.5	145.708	465.5	171.042
466.5	0.531189	466.5	6.81958	466.5	14.7579	466.5	33.8362	466.5	70.133	466.5	117.055	466.5	145.206	466.5	170.385
467.5	0.469727	467.5	6.89398	467.5	14.7452	467.5	33.7039	467.5	69.8701	467.5	116.565	467.5	144.757	467.5	169.933
468.5	0.216309	468.5	6.76483	468.5	14.7518	468.5	33.4884	468.5	69.7451	468.5	116.222	468.5	144.187	468.5	169.281
469.5	0.218994	469.5	6.85767	469.5	14.7083	469.5	33.5191	469.5	69.5429	469.5	115.91	469.5	143.792	469.5	168.812
470.5	0.382813	470.5	6.8974	470.5	14.6213	470.5	33.3914	470.5	69.4583	470.5	115.479	470.5	143.428	470.5	168.406
471.5	0.543701	471.5	6.76636	471.5	14.6446	471.5	33.129	471.5	68.9892	471.5	115.206	471.5	142.949	471.5	167.909
472.5	0.38501	472.5	6.90771	472.5	14.785	472.5	33.0607	472.5	68.6926	472.5	114.874	472.5	142.611	472.5	167.234
473.5	0.40863	473.5	7.00745	473.5	14.7665	473.5	33.0451	473.5	68.5379	473.5	114.275	473.5	141.987	473.5	166.734
474.5	0.291504	474.5	7.10834	474.5	14.6722	474.5	32.9514	474.5	68.3698	474.5	113.846	474.5	141.469	474.5	166.214
475.5	0.41217	475.5	6.87366	475.5	14.7018	475.5	32.8345	475.5	68.1304	475.5	113.452	475.5	141.11	475.5	165.705
476.5	0.461243	476.5	6.94305	476.5	14.5794	476.5	32.8679	476.5	68.0359	476.5	113.026	476.5	140.303	476.5	165.42
477.5	0.549988	477.5	6.94391	477.5	14.645	477.5	32.5902	477.5	67.772	477.5	112.517	477.5	139.938	477.5	164.808
478.5	0.494568	478.5	6.84357	478.5	14.562	478.5	32.4288	478.5	67.6469	478.5	112.127	478.5	139.408	478.5	164.279
479.5	0.641235	479.5	6.84351	479.5	14.4011	479.5	32.449	479.5	67.2535	479.5	111.785	479.5	138.911	479.5	163.933
480.5	0.473999	480.5	6.91638	480.5	14.3425	480.5	32.4359	480.5	67.1204	480.5	111.531	480.5	138.43	480.5	163.406
481.5	0.454468	481.5	6.88818	481.5	14.3027	481.5	32.4168	481.5	66.9501	481.5	111.183	481.5	138.059	481.5	162.998
482.5	0.393372	482.5	6.84576	482.5	14.1478	482.5	32.3781	482.5	66.5937	482.5	110.832	482.5	137.753	482.5	162.53
483.5	0.338928	483.5	6.84039	483.5	14.0812	483.5	32.1277	483.5	66.5301	483.5	110.416	483.5	137.374	483.5	162.003
484.5	0.380005	484.5	6.80865	484.5	14.0266	484.5	32.0336	484.5	66.4249	484.5	110.292	484.5	136.847	484.5	161.542
485.5	0.464539	485.5	6.79358	485.5	14.0214	485.5	31.8231	485.5	66.2169	485.5	110.204	485.5	136.666	485.5	161.07
486.5	0.288635	486.5	6.61365	486.5	13.987	486.5	31.8795	486.5	65.9412	486.5	109.706	486.5	136.237	486.5	160.753
487.5	0.384094	487.5	6.6051	487.5	14.1586	487.5	31.7583	487.5	65.8692	487.5	109.192	487.5	135.947	487.5	160.223
488.5	0.365967	488.5	6.64429	488.5	14.1456	488.5	31.7268	488.5	65.6519	488.5	108.892	488.5	135.374	488.5	159.624
489.5	0.521912	489.5	6.44592	489.5	14.0009	489.5	31.7711	489.5	65.543	489.5	108.559	489.5	134.982	489.5	159.377
490.5	0.604309	490.5	6.48901	490.5	14.0556	490.5	31.5374	490.5	65.3465	490.5	108.403	490.5	134.661	490.5	158.904
491.5	0.615784	491.5	6.61182	491.5	14.0624	491.5	31.3983	491.5	65.0587	491.5	108.236	491.5	134.236	491.5	158.429
492.5	0.657898	492.5	6.48907	492.5	13.9238	492.5	31.3483	492.5	64.8261	492.5	108.073	492.5	133.965	492.5	157.962
493.5	0.642761	493.5	6.55859	493.5	13.7682	493.5	31.2792	493.5	64.5877	493.5	107.786	493.5	133.547	493.5	157.672
494.5	0.573914	494.5	6.43842	494.5	13.7635	494.5	31.109	494.5	64.3085	494.5	107.326	494.5	133.262	494.5	157.287
495.5	0.558777	495.5	6.62219	495.5	13.8226	495.5	31.173	495.5	64.2256	495.5	107.133	495.5	132.937	495.5	156.984
496.5	0.593994	496.5	6.83282	496.5	13.7336	496.5	30.9606	496.5	63.9437	496.5	106.759	496.5	132.505	496.5	156.559
497.5	0.651978	497.5	6.72919	497.5	13.6379	497.5	31.0253	497.5	63.7079	497.5	106.361	497.5	131.943	497.5	156.139
498.5	0.552063	498.5	6.64099	498.5	13.4561	498.5	30.9272	498.5	63.7017	498.5	106.053	498.5	131.619	498.5	155.782
499.5	0.639709	499.5	6.67944	499.5	13.4754	499.5	30.8654	499.5	63.7075	499.5	105.711	499.5	131.308	499.5	155.395
500.5	0.697144	500.5	6.65442	500.5	13.5056	500.5	30.8615	500.5	63.5045	500.5	105.375	500.5	131.066	500.5	154.829
501.5	0.589294	501.5	6.5318	501.5	13.4921	501.5	30.841	501.5	63.1912	501.5	105.188	501.5	130.856	501.5	154.609
502.5	0.553894	502.5	6.43774	502.5	13.3414	502.5	30.5355	502.5	62.9997	502.5	104.936	502.5	130.431	502.5	154.239
503.5	0.518677	503.5	6.32623	503.5	13.4815	503.5	30.4485	503.5	62.801	503.5	104.642	503.5	130.078	503.5	153.84
504.5	0.643188	504.5	6.51392	504.5	13.3533	504.5	30.3824	504.5	62.5637	504.5	104.486	504.5	129.675	504.5	153.577
505.5	0.651184	505.5	6.45563	505.5	13.3849	505.5	30.2485	505.5	62.4324	505.5	104.217	505.5	129.474	505.5	153.216
506.5	0.58252	506.5	6.36938	506.5	13.4423	506.5	30.2302	506.5	62.1567	506.5	103.674	506.5	129.014	506.5	152.847
507.5	0.477295	507.5	6.39594	507.5	13.386	507.5	30.2388	507.5	62.0444	507.5	103.428	507.5	128.74	507.5	152.511
508.5	0.50946	508.5	6.16986	508.5	13.2537	508.5	30.1901	508.5	61.8211	508.5	103.219	508.5	128.463	508.5	152.309
509.5	0.412964	509.5	6.04596	509.5	13.1949	509.5	30.0181	509.5	61.7755	509.5	102.963	509.5	128.005	509.5	151.948
510.5	0.439209	510.5	6.2099	510.5	13.1118	510.5	29.8721	510.5	61.6566	510.5	102.635	510.5	127.668	510.5	151.378
511.5	0.411255	511.5	6.26361	511.5	13.1116	511.5	29.9525	511.5	61.5139	511.5	102.09	511.5	127.389	511.5	151.161
512.5	0.454529	512.5	6.13135	512.5	13.2205	512.5	29.8264	512.5	61.4745	512.5	101.652	512.5	127.202	512.5	150.835
513.5	0.416016	513.5	6.14063	513.5	13.1759	513.5	29.7466	513.5	61.2953	513.5	101.618	513.5	126.815	513.5	150.588
514.5	0.640564	514.5	6.0575	514.5	13.2415	514.5	29.7731	514.5	61.3351	514.5	101.364	514.5	126.673	514.5	150.244
515.5	0.63916	515.5	6.01544	515.5	13.0709	515.5	29.7061	515.5	61.0045	515.5	101.172	515.5	126.42	515.5	149.852
516.5	0.586365	516.5	6.03815	516.5	13.1718	516.5	29.5446	516.5	60.702	516.5	100.935	516.5	126.161	516.5	149.625
517.5	0.520081	517.5	5.96313	517.5	13.2453	517.5	29.45	517.5	60.4394	517.5	100.735	517.5	126.034	517.5	149.201
518.5	0.557922	518.5	5.95013	518.5	13.0707	518.5	29.3922	518.5	60.2604	518.5	100.409	518.5	125.532	518.5	149.066
519.5	0.391663	519.5	6.00134	519.5	12.9097	519.5	29.3965	519.5	60.3277	519.5	100.177	519.5	125.205	519.5	148.756
520.5	0.600342	520.5	6.01062	520.5	12.8103	520.5	29.2213	520.5	60.2034	520.5	99.9915	520.5	124.866	520.5	148.356
521.5	0.660767	521.5	6.05524	521.5	12.8654	521.5	29.1508	521.5	60.0483	521.5	99.7421	521.5	124.501	521.5	147.913
522.5	0.620728	522.5	6.13342	522.5	12.762	522.5	29.1768	522.5	59.9012	522.5	99.5594	522.5	124.244	522.5	147.721
523.5	0.693665	523.5	6.07599	523.5	12.8208	523.5	29.0612	523.5	59.7267	523.5	99.0714	523.5	123.934	523.5	147.378
524.5	0.693787	524.5	5.98846	524.5	12.8584	524.5	28.7517	524.5	59.5526	524.5	98.9734	524.5	123.664	524.5	147.036
525.5	0.513672	525.5	5.90131	525.5	12.9485	525.5	28.6838	525.5	59.4579	525.5	98.8865	525.5	123.395	525.5	146.827
526.5	0.48053	526.5	5.9624	526.5	12.7673	526.5	28.5874	526.5	59.3232	526.5	98.7489	526.5	123.277	526.5	146.525
527.5	0.297607	527.5	5.75366	527.5	12.749	527.5	28.6307	527.5	59.2028	527.5	98.3583	527.5	122.904	527.5	146.177
528.5	0.258667	528.5	6.07251	528.5	12.8676	528.5	28.653	528.5	59.0947	528.5	98.353	528.5	122.789	528.5	145.813
529.5	0.381958	529.5	5.99127	529.5	12.7351	529.5	28.596	529.5	58.9099	529.5	98.1185	529.5	122.379	529.5	145.388
530.5	0.510498	530.5	6.02466	530.5	12.7352	530.5	28.6514	530.5	58.5612	530.5	97.7604	530.5	122.098	530.5	145.031
531.5	0.389954	531.5	5.89856	531.5	12.6306	531.5	28.3535	531.5	58.5276	531.5	97.4446	531.5	121.847	531.5	144.731
532.5	0.447021	532.5	5.75873	532.5	12.444	532.5	28.4693	532.5	58.4913	532.5	97.3462	532.5	121.43	532.5	144.615
533.5	0.552673	533.5	5.73315	533.5	12.4398	533.5	28.2625	533.5	58.3154	533.5	97.136	533.5	121.193	533.5	144.451
534.5	0.505066	534.5	5.80591	534.5	12.4211	534.5	28.1134	534.5	58.0709	534.5	97.0239	534.5	120.83	534.5	144.052
535.5	0.398376	535.5	6.03156	535.5	12.2745	535.5	28.0722	535.5	58.1472	535.5	96.8224	535.5	120.552	535.5	143.714
536.5	0.590271	536.5	5.86774	536.5	12.4125	536.5	28.0429	536.5	57.7888	536.5	96.6526	536.5	120.138	536.5	143.279
537.5	0.510803	537.5	5.88739	537.5	12.4217	537.5	28.0407	537.5	57.541	537.5	96.4662	537.5	120.029	537.5	143.175
538.5	0.558838	538.5	5.80078	538.5	12.2855	538.5	27.8842	538.5	57.617	538.5	96.2322	538.5	119.836	538.5	142.911
539.5	0.442505	539.5	5.67395	539.5	12.1282	539.5	27.8311	539.5	57.3615	539.5	96.1399	539.5	119.556	539.5	142.492
540.5	0.370972	540.5	5.74377	540.5	12.3586	540.5	27.7642	540.5	57.1666	540.5	95.7007	540.5	119.527	540.5	142.137
541.5	0.256348	541.5	5.79279	541.5	12.2682	541.5	27.8835	541.5	57.1476	541.5	95.4645	541.5	119.116	541.5	141.79
542.5	0.393616	542.5	5.8136	542.5	12.1536	542.5	28.01	542.5	56.991	542.5	95.3077	542.5	118.914	542.5	141.701
543.5	0.256897	543.5	5.78162	543.5	12.2841	543.5	27.8824	543.5	56.8436	543.5	95.1637	543.5	118.599	543.5	141.426
544.5	0.346863	544.5	5.8728	544.5	12.1539	544.5	27.7141	544.5	56.7186	544.5	94.8378	544.5	118.236	544.5	141.331
545.5	0.29071	545.5	5.71747	545.5	12.0797	545.5	27.6293	545.5	56.7359	545.5	94.6455	545.5	117.906	545.5	141.008
546.5	0.444336	546.5	5.6532	546.5	12.2119	546.5	27.7343	546.5	56.5617	546.5	94.2559	546.5	117.783	546.5	140.855
547.5	0.573669	547.5	5.79614	547.5	12.2474	547.5	27.4673	547.5	56.3198	547.5	94.1918	547.5	117.583	547.5	140.518
548.5	0.308716	548.5	5.883	548.5	12.0595	548.5	27.431	548.5	56.2411	548.5	93.9928	548.5	117.49	548.5	140.366
549.5	0.3255	549.5	5.90619	549.5	12.0252	549.5	27.3517	549.5	56.1354	549.5	93.8949	549.5	117.002	549.5	140.141
550.5	0.31842	550.5	5.9458	550.5	12.1926	550.5	27.2578	550.5	56.0298	550.5	93.7272	550.5	116.756	550.5	139.865
551.5	0.324951	551.5	5.80701	551.5	12.0475	551.5	27.1541	551.5	55.7313	551.5	93.5214	551.5	116.55	551.5	139.589
552.5	0.403076	552.5	5.93091	552.5	11.9298	552.5	27.2108	552.5	55.5588	552.5	93.364	552.5	116.379	552.5	139.301
553.5	0.488525	553.5	5.89587	553.5	11.8894	553.5	27.2134	553.5	55.5469	553.5	93.158	553.5	116.013	553.5	138.865
554.5	0.362061	554.5	5.75775	554.5	11.9536	554.5	27.1248	554.5	55.5256	554.5	93.0417	554.5	115.78	554.5	138.707
555.5	0.419373	555.5	5.57819	555.5	12.0188	555.5	27.2553	555.5	55.377	555.5	92.7091	555.5	115.474	555.5	138.442
556.5	0.300354	556.5	5.62	556.5	11.8817	556.5	27.2669	556.5	55.421	556.5	92.5337	556.5	115.225	556.5	138.241
557.5	0.38623	557.5	5.56122	557.5	11.8405	557.5	27.1096	557.5	55.1229	557.5	92.1642	557.5	114.926	557.5	138.077
558.5	0.244934	558.5	5.73041	558.5	11.8983	558.5	27.2169	558.5	55.239	558.5	92.0643	558.5	114.768	558.5	137.681
559.5	0.32666	559.5	5.73041	559.5	11.9538	559.5	27.1947	559.5	54.8704	559.5	91.9484	559.5	114.721	559.5	137.519
560.5	0.175537	560.5	5.90942	560.5	11.9752	560.5	27.1461	560.5	54.8726	560.5	91.662	560.5	114.392	560.5	137.27
561.5	0.344543	561.5	5.91663	561.5	11.8309	561.5	26.9984	561.5	54.7469	561.5	91.3802	561.5	114.178	561.5	137.024
562.5	0.280457	562.5	5.91119	562.5	11.9825	562.5	26.9724	562.5	54.6312	562.5	91.3518	562.5	114.124	562.5	136.752
563.5	0.223083	563.5	6.05884	563.5	11.9055	563.5	26.9445	563.5	54.4279	563.5	91.0841	563.5	113.669	563.5	136.604
564.5	0.421265	564.5	5.90021	564.5	11.8855	564.5	26.9299	564.5	54.1758	564.5	90.9242	564.5	113.465	564.5	136.255
565.5	0.279297	565.5	5.93811	565.5	11.8562	565.5	26.8587	565.5	54.0422	565.5	90.8262	565.5	113.184	565.5	135.919
566.5	0.276489	566.5	5.82556	566.5	11.8522	566.5	26.8831	566.5	53.9876	566.5	90.7357	566.5	113.142	566.5	135.783
567.5	0.228455	567.5	5.69312	567.5	11.7633	567.5	26.5457	567.5	54.0432	567.5	90.652	567.5	112.932	567.5	135.524
568.5	0.256287	568.5	5.73962	568.5	11.8046	568.5	26.6499	568.5	53.8537	568.5	90.3724	568.5	112.82	568.5	135.431
569.5	0.108154	569.5	5.72583	569.5	11.8369	569.5	26.58	569.5	53.8526	569.5	90.2217	569.5	112.614	569.5	135.21
570.5	0.184143	570.5	5.77118	570.5	11.6926	570.5	26.5118	570.5	53.7597	570.5	90.0822	570.5	112.391	570.5	134.968
571.5	0.315918	571.5	5.82666	571.5	11.6664	571.5	26.4461	571.5	53.5214	571.5	89.9122	571.5	111.991	571.5	134.774
572.5	0.403503	572.5	5.81842	572.5	11.6374	572.5	26.4848	572.5	53.2499	572.5	89.816	572.5	111.854	572.5	134.616
573.5	0.353455	573.5	5.88257	573.5	11.7153	573.5	26.6328	573.5	53.3109	573.5	89.4336	573.5	111.692	573.5	134.315
574.5	0.273499	574.5	5.93555	574.5	11.7219	574.5	26.4846	574.5	53.2602	574.5	89.2177	574.5	111.489	574.5	134.25
575.5	0.33783	575.5	5.95654	575.5	11.7375	575.5	26.3558	575.5	53.1624	575.5	89.1764	575.5	111.462	575.5	134.158
576.5	0.338379	576.5	6.09442	576.5	11.7162	576.5	26.2499	576.5	52.9636	576.5	89.0432	576.5	111.179	576.5	133.936
577.5	0.341125	577.5	5.84796	577.5	11.7848	577.5	26.0656	577.5	52.9273	577.5	88.886	577.5	110.912	577.5	133.723
578.5	0.487366	578.5	5.83679	578.5	11.5783	578.5	26.0333	578.5	52.8718	578.5	88.7549	578.5	110.434	578.5	133.564
579.5	0.477112	579.5	5.85065	579.5	11.5607	579.5	26.1021	579.5	52.6414	579.5	88.6321	579.5	110.199	579.5	133.321
580.5	0.389832	580.5	5.88306	580.5	11.4214	580.5	26.1699	580.5	52.4758	580.5	88.4128	580.5	110.263	580.5	133.012
581.5	0.326782	581.5	6.01166	581.5	11.4164	581.5	26.1029	581.5	52.5318	581.5	88.2079	581.5	110.138	581.5	132.86
582.5	0.219543	582.5	5.89343	582.5	11.4647	582.5	25.9782	582.5	52.3066	582.5	88.2108	582.5	109.908	582.5	132.598
583.5	0.236938	583.5	5.76599	583.5	11.2866	583.5	25.8964	583.5	52.2766	583.5	88.0288	583.5	109.755	583.5	132.189
584.5	0.0915527	584.5	5.77643	584.5	11.4518	584.5	25.7838	584.5	52.0235	584.5	87.6757	584.5	109.505	584.5	131.992
585.5	0.138855	585.5	5.96747	585.5	11.3768	585.5	25.6862	585.5	52.0193	585.5	87.4542	585.5	109.295	585.5	131.956
586.5	0.154175	586.5	5.93274	586.5	11.4092	586.5	25.7545	586.5	51.9542	586.5	87.3545	586.5	109.082	586.5	131.747
587.5	0.129883	587.5	5.97174	587.5	11.4196	587.5	25.7704	587.5	52.0527	587.5	87.2981	587.5	108.889	587.5	131.416
588.5	0.246277	588.5	5.75928	588.5	11.4243	588.5	25.6289	588.5	51.8701	588.5	87.076	588.5	108.766	588.5	131.133
589.5	0.0961914	589.5	5.75885	589.5	11.3718	589.5	25.496	589.5	51.6213	589.5	86.7356	589.5	108.547	589.5	130.994
590.5	0.171753	590.5	5.71924	590.5	11.2844	590.5	25.6488	590.5	51.6317	590.5	86.6487	590.5	108.373	590.5	130.86
591.5	0.0566406	591.5	5.73328	591.5	11.3407	591.5	25.5822	591.5	51.6872	591.5	86.5721	591.5	108.168	591.5	130.689
592.5	0.208191	592.5	5.75439	592.5	11.2891	592.5	25.66	592.5	51.5894	592.5	86.3546	592.5	108.026	592.5	130.553
593.5	0.325317	593.5	5.62183	593.5	11.1144	593.5	25.6183	593.5	51.2739	593.5	86.4043	593.5	107.731	593.5	130.307
594.5	0.208862	594.5	5.49365	594.5	11.0671	594.5	25.5017	594.5	51.3204	594.5	86.0381	594.5	107.59	594.5	130.201
595.5	0.149292	595.5	5.59796	595.5	11.2409	595.5	25.4353	595.5	51.1629	595.5	85.87	595.5	107.432	595.5	129.937
596.5	0.30719	596.5	5.70013	596.5	11.2873	596.5	25.312	596.5	51.0319	596.5	85.9208	596.5	107.296	596.5	129.927
597.5	0.43103	597.5	5.76404	597.5	11.2975	597.5	25.3771	597.5	50.7859	597.5	85.6783	597.5	107.046	597.5	129.513
598.5	0.462646	598.5	5.61841	598.5	11.4687	598.5	25.3344	598.5	50.6387	598.5	85.5851	598.5	106.901	598.5	129.408
599.5	0.461121	599.5	5.7345	599.5	11.2272	599.5	25.4741	599.5	50.4835	599.5	85.3219	599.5	106.799	599.5	129.314
600.5	0.314758	600.5	5.76093	600.5	11.1548	600.5	25.3105	600.5	50.4152	600.5	85.1968	600.5	106.462	600.5	129.076
601.5	0.242737	601.5	5.84778	601.5	11.0958	601.5	25.3269	601.5	50.3513	601.5	85.0046	601.5	106.291	601.5	128.787
602.5	0.217896	602.5	5.60992	602.5	11.104	602.5	25.301	602.5	50.296	602.5	84.8041	602.5	106.208	602.5	128.787
603.5	0.191101	603.5	5.61835	603.5	11.1111	603.5	25.3114	603.5	50.3367	603.5	84.7506	603.5	106.122	603.5	128.607
604.5	0.0930786	604.5	5.4989	604.5	11.158	604.5	25.078	604.5	50.3231	604.5	84.6825	604.5	106.005	604.5	128.401
605.5	0.200073	605.5	5.63452	605.5	11.1292	605.5	25.1201	605.5	50.2308	605.5	84.4475	605.5	105.734	605.5	128.164
606.5	0.271179	606.5	5.68317	606.5	11.1937	606.5	25.0642	606.5	49.9705	606.5	84.3478	606.5	105.536	606.5	128.146
607.5	0.345459	607.5	5.72217	607.5	11.0588	607.5	24.7285	607.5	49.9278	607.5	84.2683	607.5	105.351	607.5	128.053
608.5	0.288391	608.5	5.78564	608.5	11.0811	608.5	24.6932	608.5	49.7903	608.5	84.1741	608.5	105.261	608.5	127.853
609.5	0.558533	609.5	5.76123	609.5	11.2065	609.5	24.6228	609.5	49.7062	609.5	84.0046	609.5	105.106	609.5	127.692
610.5	0.468445	610.5	5.77838	610.5	11.2598	610.5	24.6517	610.5	49.4786	610.5	83.8969	610.5	105.052	610.5	127.295
611.5	0.50885	611.5	5.75952	611.5	11.1569	611.5	24.6187	611.5	49.5176	611.5	83.7444	611.5	104.815	611.5	127.206
612.5	0.394531	612.5	5.69006	612.5	11.0795	612.5	24.6246	612.5	49.5775	612.5	83.6908	612.5	104.492	612.5	127.065
613.5	0.505737	613.5	5.8158	613.5	11.2047	613.5	24.5546	613.5	49.3638	613.5	83.5386	613.5	104.336	613.5	126.878
614.5	0.393982	614.5	5.85541	614.5	10.983	614.5	24.4514	614.5	49.2151	614.5	83.5226	614.5	104.273	614.5	126.659
615.5	0.500854	615.5	5.74982	615.5	10.9476	615.5	24.5117	615.5	49.2643	615.5	83.2478	615.5	104.128	615.5	126.419
616.5	0.336914	616.5	5.64697	616.5	10.9367	616.5	24.5281	616.5	49.1459	616.5	83.1256	616.5	103.875	616.5	126.212
617.5	0.441101	617.5	5.65912	617.5	10.9747	617.5	24.4959	617.5	49.0241	617.5	82.8876	617.5	103.772	617.5	125.981
618.5	0.396484	618.5	5.59967	618.5	10.9808	618.5	24.5457	618.5	48.8735	618.5	82.6909	618.5	103.691	618.5	125.829
619.5	0.261597	619.5	5.591	619.5	10.9661	619.5	24.5367	619.5	48.8729	619.5	82.5712	619.5	103.461	619.5	125.721
620.5	0.222778	620.5	5.47766	620.5	10.8586	620.5	24.3281	620.5	48.7867	620.5	82.3389	620.5	103.414	620.5	125.569
621.5	0.371033	621.5	5.42383	621.5	11.0316	621.5	24.3358	621.5	48.4583	621.5	82.1567	621.5	103.196	621.5	125.337
622.5	0.260803	622.5	5.37976	622.5	10.9323	622.5	24.3565	622.5	48.4534	622.5	81.9043	622.5	103.092	622.5	125.227
623.5	0.211792	623.5	5.45935	623.5	10.8701	623.5	24.2731	623.5	48.3384	623.5	81.6675	623.5	103.095	623.5	125.142
624.5	0.309082	624.5	5.50763	624.5	10.9625	624.5	24.3679	624.5	48.3627	624.5	81.5428	624.5	102.875	624.5	124.926
625.5	0.379944	625.5	5.48346	625.5	10.9222	625.5	24.2401	625.5	48.2589	625.5	81.303	625.5	102.627	625.5	124.981
626.5	0.176819	626.5	5.54065	626.5	10.8824	626.5	24.3903	626.5	48.0994	626.5	81.2139	626.5	102.547	626.5	124.675
627.5	0.239136	627.5	5.64471	627.5	10.8361	627.5	24.1696	627.5	48.2553	627.5	81.3616	627.5	102.395	627.5	124.545
628.5	0.256287	628.5	5.43103	628.5	10.8777	628.5	23.9669	628.5	48.1462	628.5	81.1249	628.5	102.217	628.5	124.47
629.5	0.212769	629.5	5.38452	629.5	10.9197	629.5	23.7802	629.5	48.0447	629.5	81.0951	629.5	102.004	629.5	124.391
630.5	0.127869	630.5	5.43433	630.5	10.7864	630.5	23.8124	630.5	47.7855	630.5	80.8958	630.5	101.914	630.5	124.118
631.5	0.174866	631.5	5.4361	631.5	10.7658	631.5	23.6542	631.5	47.7437	631.5	80.9333	631.5	101.877	631.5	123.801
632.5	0.112366	632.5	5.41229	632.5	10.7108	632.5	23.671	632.5	47.7587	632.5	80.7496	632.5	101.582	632.5	123.769
633.5	0.146667	633.5	5.45154	633.5	10.6103	633.5	23.6992	633.5	47.6356	633.5	80.7216	633.5	101.542	633.5	123.542
634.5	0.131592	634.5	5.52911	634.5	10.6436	634.5	23.6674	634.5	47.6337	634.5	80.4521	634.5	101.353	634.5	123.408
635.5	0.196655	635.5	5.40869	635.5	10.6926	635.5	23.648	635.5	47.6221	635.5	80.1788	635.5	101.004	635.5	123.212
636.5	0.287659	636.5	5.43396	636.5	10.7592	636.5	23.908	636.5	47.3918	636.5	80.1938	636.5	100.997	636.5	123.108
637.5	0.28949	637.5	5.36884	637.5	10.7037	637.5	24.0581	637.5	47.2751	637.5	80.0851	637.5	100.752	637.5	122.966
638.5	0.256348	638.5	5.17883	638.5	10.6371	638.5	24.0227	638.5	47.2023	638.5	79.9476	638.5	100.67	638.5	122.747
639.5	0.223938	639.5	5.25336	639.5	10.7549	639.5	23.9967	639.5	47.1575	639.5	79.7572	639.5	100.477	639.5	122.536
640.5	0.380798	640.5	5.32983	640.5	10.6293	640.5	23.6975	640.5	46.9809	640.5	79.6648	640.5	100.183	640.5	122.35
641.5	0.275391	641.5	5.36145	641.5	10.7144	641.5	23.695	641.5	46.9372	641.5	79.4711	641.5	100.061	641.5	122.129
642.5	0.23584	642.5	5.3454	642.5	10.678	642.5	23.7445	642.5	46.8454	642.5	79.2554	642.5	99.9567	642.5	121.815
643.5	0.154175	643.5	5.47827	643.5	10.4789	643.5	23.795	643.5	46.782	643.5	79.0884	643.5	99.9271	643.5	121.87
644.5	0.258118	644.5	5.375	644.5	10.637	644.5	23.6631	644.5	46.7598	644.5	79.0822	644.5	99.7939	644.5	121.727
645.5	0.285095	645.5	5.46893	645.5	10.6471	645.5	23.4702	645.5	46.6812	645.5	78.8016	645.5	99.7023	645.5	121.597
646.5	0.4151	646.5	5.48834	646.5	10.4537	646.5	23.3289	646.5	46.7379	646.5	78.5393	646.5	99.4955	646.5	121.583
647.5	0.251343	647.5	5.60938	647.5	10.4379	647.5	23.1347	647.5	46.5681	647.5	78.4697	647.5	99.2798	647.5	121.555
648.5	0.246826	648.5	5.59833	648.5	10.45	648.5	23.3939	648.5	46.5644	648.5	78.3896	648.5	99.0268	648.5	121.406
649.5	0.31604	649.5	5.63892	649.5	10.5091	649.5	23.4438	649.5	46.8047	649.5	78.3097	649.5	98.8832	649.5	121.197
650.5	0.418213	650.5	5.44775	650.5	10.584	650.5	23.5952	650.5	46.7964	650.5	78.1515	650.5	98.7325	650.5	120.929
651.5	0.277771	651.5	5.43817	651.5	10.4062	651.5	23.2852	651.5	46.6447	651.5	78.0872	651.5	98.8145	651.5	120.966
652.5	0.547729	652.5	5.50104	652.5	10.4396	652.5	23.2871	652.5	46.4301	652.5	77.8865	652.5	98.6722	652.5	120.695
653.5	0.50647	653.5	5.55414	653.5	10.3574	653.5	23.3383	653.5	46.2222	653.5	77.7411	653.5	98.5714	653.5	120.428
654.5	0.44281	654.5	5.58368	654.5	10.4227	654.5	23.3868	654.5	46.1649	654.5	77.5857	654.5	98.3908	654.5	120.455
655.5	0.429443	655.5	5.78296	655.5	10.3057	655.5	23.334	655.5	46.1235	655.5	77.5609	655.5	98.183	655.5	120.357
656.5	0.298584	656.5	5.70032	656.5	10.2844	656.5	23.2677	656.5	46.1216	656.5	77.2961	656.5	97.9914	656.5	120.186
657.5	0.347595	657.5	5.68164	657.5	10.2723	657.5	23.1537	657.5	46.0297	657.5	77.2477	657.5	98.0384	657.5	120.065
658.5	0.459412	658.5	5.36377	658.5	10.2945	658.5	23.0811	658.5	46.0119	658.5	77.2156	658.5	98.0132	658.5	119.841
659.5	0.434937	659.5	5.3667	659.5	10.3154	659.5	23.1031	659.5	45.864	659.5	77.0846	659.5	97.772	659.5	119.683
660.5	0.283386	660.5	5.52679	660.5	10.1743	660.5	23.026	660.5	45.9234	660.5	76.8755	660.5	97.6738	660.5	119.629
661.5	0.347107	661.5	5.50092	661.5	10.3267	661.5	22.846	661.5	45.5705	661.5	76.9452	661.5	97.5182	661.5	119.352
662.5	0.0477295	662.5	5.59265	662.5	10.2807	662.5	22.6137	662.5	45.473	662.5	76.745	662.5	97.6048	662.5	119.457
663.5	0.149597	663.5	5.52563	663.5	10.2364	663.5	22.6702	663.5	45.5266	663.5	76.6526	663.5	97.369	663.5	119.391
664.5	0.101746	664.5	5.65259	664.5	10.2603	664.5	22.7294	664.5	45.438	664.5	76.5736	664.5	97.3111	664.5	119.281
665.5	0.141724	665.5	5.62201	665.5	10.282	665.5	22.538	665.5	45.4767	665.5	76.4414	665.5	97.2143	665.5	118.972
666.5	0.09375	666.5	5.58276	666.5	10.2234	666.5	22.5779	666.5	45.4686	666.5	76.3134	666.5	97.1057	666.5	118.614
667.5	0.103821	667.5	5.3725	667.5	10.2643	667.5	22.5123	667.5	45.3397	667.5	76.0488	667.5	96.9869	667.5	118.802
668.5	0.124756	668.5	5.487	668.5	10.2626	668.5	22.429	668.5	45.0396	668.5	75.777	668.5	96.933	668.5	118.623
669.5	0.221802	669.5	5.55432	669.5	10.1133	669.5	22.4869	669.5	45.0195	669.5	75.5171	669.5	96.7047	669.5	118.485
670.5	0.150635	670.5	5.50525	670.5	10.0015	670.5	22.5015	670.5	44.8029	670.5	75.3442	670.5	96.5829	670.5	118.291
671.5	0.203857	671.5	5.53107	671.5	10.0579	671.5	22.4144	671.5	44.8845	671.5	75.1154	671.5	96.4368	671.5	118.042
672.5	0.0841064	672.5	5.50861	672.5	10.1827	672.5	22.4315	672.5	44.7733	672.5	75.0831	672.5	96.2755	672.5	117.772
673.5	0.117065	673.5	5.44861	673.5	10.2244	673.5	22.3354	673.5	44.7182	673.5	74.9253	673.5	96.3261	673.5	117.58
674.5	0.0533447	674.5	5.36517	674.5	10.15	674.5	22.3666	674.5	44.7263	674.5	74.8799	674.5	96.1682	674.5	117.605
675.5	0.0797119	675.5	5.46838	675.5	9.94012	675.5	22.4713	675.5	44.7342	675.5	74.8799	675.5	96.0867	675.5	117.599
676.5	-0.177734	676.5	5.49567	676.5	10.006	676.5	22.3403	676.5	44.6318	676.5	74.8086	676.5	95.8168	676.5	117.384
677.5	-0.149353	677.5	5.39935	677.5	9.96887	677.5	22.1639	677.5	44.6467	677.5	74.8115	677.5	95.8011	677.5	117.094
678.5	-0.190125	678.5	5.31732	678.5	10.0049	678.5	22.1481	678.5	44.5958	678.5	74.5568	678.5	95.55	678.5	116.896
679.5	-0.0346069	679.5	5.49994	679.5	10.0499	679.5	22.0639	679.5	44.4697	679.5	74.4966	679.5	95.3823	679.5	116.875
680.5	-0.0388794	680.5	5.49915	680.5	9.94019	680.5	22.1353	680.5	44.3021	680.5	74.3805	680.5	95.1434	680.5	116.739
681.5	-0.0240479	681.5	5.49603	681.5	9.90479	681.5	22.2371	681.5	44.3336	681.5	74.3843	681.5	95.03	681.5	116.695
682.5	-0.0194702	682.5	5.4256	682.5	9.8819	682.5	22.2351	682.5	44.2914	682.5	74.2306	682.5	94.7481	682.5	116.333
683.5	0.00805664	683.5	5.33661	683.5	9.85895	683.5	22.239	683.5	44.2086	683.5	74.1814	683.5	94.7354	683.5	116.086
684.5	-0.0531006	684.5	5.4306	684.5	9.987	684.5	22.2014	684.5	44.0298	684.5	74.0352	684.5	94.5939	684.5	116.188
685.5	-0.000244141	685.5	5.5531	685.5	10.0899	685.5	22.1915	685.5	43.7554	685.5	73.9474	685.5	94.6614	685.5	116.038
686.5	-0.0475464	686.5	5.54858	686.5	10.1658	686.5	22.1234	686.5	43.8295	686.5	73.7699	686.5	94.5281	686.5	115.889
687.5	0.191589	687.5	5.39899	687.5	10.0359	687.5	21.9357	687.5	43.8847	687.5	73.5215	687.5	94.2404	687.5	115.862
688.5	0.184937	688.5	5.37531	688.5	9.86169	688.5	21.9163	688.5	43.8351	688.5	73.5674	688.5	94.1906	688.5	115.673
689.5	0.0078125	689.5	5.27606	689.5	9.7641	689.5	21.953	689.5	43.7255	689.5	73.3618	689.5	94.0222	689.5	115.515
690.5	-0.0383301	690.5	5.29413	690.5	10.0474	690.5	22.0826	690.5	43.5449	690.5	73.1688	690.5	93.8923	690.5	115.289
691.5	0.072998	691.5	5.22064	691.5	10.0903	691.5	21.9196	691.5	43.4759	691.5	72.9723	691.5	93.9125	691.5	115.217
692.5	-0.0566406	692.5	5.05042	692.5	10.0397	692.5	22.0012	692.5	43.3869	692.5	72.7524	692.5	93.9428	692.5	115.161
693.5	0.0440063	693.5	5.0108	693.5	9.8902	693.5	21.9243	693.5	43.4088	693.5	72.7279	693.5	93.644	693.5	114.992
694.5	0.104675	694.5	4.99048	694.5	9.77295	694.5	21.9196	694.5	43.452	694.5	72.6028	694.5	93.4586	694.5	114.962
695.5	0.0380859	695.5	5.02997	695.5	10.0048	695.5	21.6523	695.5	43.4695	695.5	72.5959	695.5	93.2153	695.5	114.787
696.5	0.129639	696.5	5.15881	696.5	10.0135	696.5	21.617	696.5	43.4219	696.5	72.4065	696.5	93.1834	696.5	114.748
697.5	0.162842	697.5	5.26447	697.5	10.1707	697.5	21.6575	697.5	43.4608	697.5	72.2255	697.5	92.9982	697.5	114.718
698.5	0.0638428	698.5	5.32416	698.5	9.94415	698.5	21.7114	698.5	43.2827	698.5	72.0447	698.5	92.928	698.5	114.484
699.5	-0.0466919	699.5	5.39624	699.5	9.91382	699.5	21.6826	699.5	43.178	699.5	71.9414	699.5	92.8758	699.5	114.436
700.5	0.0640869	700.5	5.33435	700.5	9.90491	700.5	21.7996	700.5	43.0536	700.5	71.877	700.5	92.585	700.5	114.336
701.5	0.18219	701.5	5.37549	701.5	9.92377	701.5	21.7755	701.5	42.9395	701.5	71.8307	701.5	92.5025	701.5	114.085
702.5	0.0741577	702.5	5.27991	702.5	9.91138	702.5	21.8388	702.5	42.8214	702.5	71.7021	702.5	92.3824	702.5	113.998
703.5	0.119324	703.5	5.31134	703.5	9.94598	703.5	21.7354	703.5	42.648	703.5	71.6027	703.5	92.4164	703.5	113.95
704.5	0.168518	704.5	5.45654	704.5	9.87268	704.5	21.5068	704.5	42.7951	704.5	71.5603	704.5	92.3063	704.5	113.968
705.5	0.0741577	705.5	5.40674	705.5	9.88928	705.5	21.566	705.5	42.5604	705.5	71.5189	705.5	92.1198	705.5	113.539
706.5	0.218262	706.5	5.43188	706.5	9.88928	706.5	21.5003	706.5	42.5139	706.5	71.3228	706.5	91.8565	706.5	113.565
707.5	0.172424	707.5	5.47302	707.5	9.97205	707.5	21.5801	707.5	42.5244	707.5	71.1754	707.5	91.8858	707.5	113.632
708.5	0.0759277	708.5	5.44708	708.5	9.90674	708.5	21.471	708.5	42.561	708.5	71.1891	708.5	91.7151	708.5	113.563
709.5	0.0637817	709.5	5.2674	709.5	9.93622	709.5	21.5115	709.5	42.7394	709.5	71.1368	709.5	91.7327	709.5	113.443
710.5	0.118774	710.5	5.26489	710.5	9.69232	710.5	21.4689	710.5	42.6563	710.5	71.0807	710.5	91.6824	710.5	113.21
711.5	0.0830688	711.5	5.18127	711.5	9.75177	711.5	21.1786	711.5	42.3112	711.5	70.9645	711.5	91.4661	711.5	112.916
712.5	-0.0216064	712.5	5.20868	712.5	10.0547	712.5	21.1464	712.5	42.4295	712.5	70.6649	712.5	91.5773	712.5	112.841
713.5	-0.0701294	713.5	5.03937	713.5	9.86365	713.5	20.9858	713.5	42.3619	713.5	70.5221	713.5	91.439	713.5	112.859
714.5	-0.251221	714.5	4.901	714.5	9.58771	714.5	20.7937	714.5	42.1602	714.5	70.2434	714.5	91.1143	714.5	112.367
715.5	-0.123108	715.5	4.90234	715.5	9.72473	715.5	20.8889	715.5	42.2598	715.5	70.3414	715.5	90.8034	715.5	112.214
716.5	-0.273254	716.5	4.88153	716.5	9.7334	716.5	20.7146	716.5	42.1957	716.5	70.4694	716.5	90.5114	716.5	112.161
717.5	-0.292664	717.5	4.7511	717.5	9.64502	717.5	20.58	717.5	42.2191	717.5	70.46	717.5	90.5074	717.5	111.911
718.5	-0.277649	718.5	4.84454	718.5	9.65436	718.5	20.5374	718.5	42.0618	718.5	70.2433	718.5	90.2228	718.5	111.717
719.5	-0.575684	719.5	4.69983	719.5	9.71722	719.5	20.5746	719.5	42.1722	719.5	70.1427	719.5	90.121	719.5	111.549
720.5	-0.992432	720.5	4.61383	720.5	9.83752	720.5	20.371	720.5	42.2014	720.5	70.1421	720.5	89.9839	720.5	111.601
721.5	-1.12427	721.5	4.51917	721.5	9.66815	721.5	20.4578	721.5	42.207	721.5	69.9568	721.5	89.9388	721.5	111.471
722.5	-0.952148	722.5	4.62836	722.5	9.57324	722.5	20.3893	722.5	42.2912	722.5	69.7896	722.5	89.9467	722.5	111.396
723.5	-0.798096	723.5	4.58685	723.5	9.50372	723.5	20.2928	723.5	42.1779	723.5	69.7023	723.5	89.8922	723.5	111.4
724.5	-0.746216	724.5	4.58661	724.5	9.61182	724.5	20.3246	724.5	42.1365	724.5	69.6311	724.5	89.5629	724.5	111.311
725.5	-0.884644	725.5	4.45026	725.5	9.56677	725.5	20.442	725.5	42.1365	725.5	69.4663	725.5	89.6088	725.5	111.134
726.5	-0.958801	726.5	4.44885	726.5	9.40216	726.5	20.5005	726.5	42.2226	726.5	69.7739	726.5	89.5624	726.5	110.909
727.5	-1.14209	727.5	4.4201	727.5	9.26355	727.5	20.3485	727.5	42.1144	727.5	69.4496	727.5	89.4002	727.5	110.851
728.5	-0.854309	728.5	4.4765	728.5	9.24921	728.5	20.3062	728.5	42.1943	728.5	69.4535	728.5	89.2436	728.5	110.795
729.5	-0.787537	729.5	4.44763	729.5	9.28729	729.5	20.4521	729.5	41.968	729.5	69.1653	729.5	89.3254	729.5	110.737
730.5	-0.990906	730.5	4.12659	730.5	9.04401	730.5	20.0573	730.5	41.6746	730.5	69.0063	730.5	89.0119	730.5	110.183
731.5	-0.907776	731.5	4.46533	731.5	9.17462	731.5	20.2478	731.5	41.7831	731.5	69.3744	731.5	88.7801	731.5	110.615
732.5	0.216248	732.5	5.06177	732.5	10.347	732.5	21.2514	732.5	42.7855	732.5	70.7256	732.5	89.7189	732.5	111.633
733.5	-0.557617	733.5	5.13208	733.5	9.86127	733.5	21.4854	733.5	41.8469	733.5	69.9227	733.5	90.0954	733.5	111.685
734.5	-1.4588	734.5	3.91864	734.5	8.81506	734.5	20.3443	734.5	40.744	734.5	68.7439	734.5	88.8146	734.5	110.255
735.5	-1.69397	735.5	3.40784	735.5	8.42261	735.5	19.5141	735.5	40.2269	735.5	68.1614	735.5	87.9539	735.5	109.711
736.5	-1.54779	736.5	3.34454	736.5	8.39905	736.5	19.4155	736.5	40.0822	736.5	68.0345	736.5	87.4689	736.5	109.38
737.5	-1.46539	737.5	3.31396	737.5	8.28473	737.5	19.3599	737.5	40.1497	737.5	67.6505	737.5	87.5784	737.5	109.201
738.5	-1.63293	738.5	3.29572	738.5	8.40887	738.5	19.387	738.5	40.1216	738.5	67.7313	738.5	87.4957	738.5	109.12
739.5	-1.60925	739.5	3.30481	739.5	8.51648	739.5	19.3484	739.5	39.9927	739.5	67.921	739.5	87.3852	739.5	109.089
740.5	-1.49725	740.5	3.23138	740.5	8.31934	740.5	19.3403	740.5	39.8358	740.5	67.5686	740.5	87.3074	740.5	109.014
741.5	-1.36725	741.5	3.36389	741.5	8.5899	741.5	19.2441	741.5	40.0919	741.5	67.7684	741.5	87.3636	741.5	108.933
742.5	-1.51404	742.5	3.10187	742.5	8.47003	742.5	19.5744	742.5	39.7137	742.5	67.3596	742.5	87.433	742.5	108.706
743.5	-1.92267	743.5	2.43304	743.5	7.97083	743.5	18.7386	743.5	39.3325	743.5	67.4871	743.5	86.9575	743.5	108.288
744.5	-1.35822	744.5	3.5354	744.5	8.53723	744.5	19.4695	744.5	39.9527	744.5	67.9015	744.5	87.5904	744.5	109.263
745.5	-1.46051	745.5	3.84088	745.5	8.73138	745.5	19.7019	745.5	39.9962	745.5	67.9741	745.5	87.8447	745.5	109.124
746.5	-1.48047	746.5	3.88849	746.5	8.76575	746.5	19.8871	746.5	40.2051	746.5	68.0171	746.5	87.779	746.5	109.133
747.5	-1.61603	747.5	3.7229	747.5	8.81927	747.5	19.8148	747.5	40.2543	747.5	67.9542	747.5	87.8079	747.5	109.332
748.5	-1.4859	748.5	3.87872	748.5	8.63763	748.5	19.8199	748.5	40.2595	748.5	67.8328	748.5	87.8071	748.5	109.081
749.5	-1.66797	749.5	3.74084	749.5	8.8064	749.5	19.6878	749.5	40.0703	749.5	67.6211	749.5	87.5743	749.5	108.982
750.5	-1.67267	750.5	3.66431	750.5	8.76343	750.5	19.4933	750.5	39.9687	750.5	67.4019	750.5	87.3665	750.5	108.784
751.5	-1.87189	751.5	3.45923	751.5	8.71533	751.5	19.5332	751.5	39.848	751.5	67.312	751.5	87.2779	751.5	108.754
752.5	-1.86993	752.5	3.38385	752.5	8.71655	752.5	19.614	752.5	39.6172	752.5	67.4659	752.5	87.3032	752.5	108.556
753.5	-1.96796	753.5	3.48419	753.5	8.8681	753.5	19.6281	753.5	39.4319	753.5	67.4312	753.5	87.3736	753.5	108.474
754.5	-1.84021	754.5	3.65021	754.5	8.65247	754.5	19.4964	754.5	39.4683	754.5	67.6929	754.5	87.2259	754.5	108.352
755.5	-1.7832	755.5	3.57599	755.5	8.66809	755.5	19.3503	755.5	39.5422	755.5	67.4885	755.5	87.1614	755.5	108.379
756.5	-1.93164	756.5	3.64282	756.5	8.42511	756.5	19.3464	756.5	39.6089	756.5	67.4031	756.5	87.306	756.5	108.397
757.5	-1.966	757.5	3.48932	757.5	8.53137	757.5	19.3937	757.5	39.5844	757.5	67.2268	757.5	87.0185	757.5	108.303
758.5	-1.89178	758.5	3.54279	758.5	8.60675	758.5	19.366	758.5	39.4839	758.5	67.0885	758.5	86.9818	758.5	108.221
759.5	-2.09961	759.5	3.66388	759.5	8.70361	759.5	19.4097	759.5	39.5137	759.5	67.0331	759.5	86.9724	759.5	108.435
760.5	-1.97107	760.5	3.77014	760.5	8.79584	760.5	19.3167	760.5	39.5289	760.5	66.994	760.5	86.8318	760.5	108.062
761.5	-1.81055	761.5	3.78772	761.5	8.82904	761.5	19.5488	761.5	39.4765	761.5	67.0245	761.5	86.6708	761.5	108.03
762.5	-1.81836	762.5	3.76196	762.5	8.7431	762.5	19.4489	762.5	39.5074	762.5	66.8221	762.5	86.6025	762.5	108.01
763.5	-2.1734	763.5	3.55884	763.5	8.16187	763.5	19.2714	763.5	39.0825	763.5	66.3472	763.5	86.3599	763.5	107.816
764.5	-2.29883	764.5	2.97211	764.5	8.19507	764.5	18.2957	764.5	38.3625	764.5	66.6003	764.5	85.5993	764.5	106.896
765.5	-1.34528	765.5	4.07013	765.5	9.14545	765.5	19.591	765.5	39.4738	765.5	67.2465	765.5	86.8138	765.5	108.06
766.5	-1.73907	766.5	3.9104	766.5	8.979	766.5	19.6176	766.5	39.2339	766.5	66.6398	766.5	86.3001	766.5	107.824
767.5	-0.896851	767.5	4.29474	767.5	9.68567	767.5	19.4996	767.5	39.6176	767.5	67.5135	767.5	86.7724	767.5	107.976
768.5	-1.25977	768.5	4.25104	768.5	9.41498	768.5	19.9269	768.5	39.7645	768.5	67.1268	768.5	86.8466	768.5	108.25
769.5	-1.24103	769.5	3.86505	769.5	9.16809	769.5	19.5457	769.5	39.4633	769.5	66.8214	769.5	86.3474	769.5	107.843
770.5	-1.14648	770.5	3.9881	770.5	9.25012	770.5	19.6992	770.5	39.4225	770.5	66.7035	770.5	86.2388	770.5	107.549
771.5	-0.943359	771.5	4.05255	771.5	9.25171	771.5	19.566	771.5	39.447	771.5	66.8191	771.5	86.3008	771.5	107.296
772.5	-1.39764	772.5	4.15454	772.5	9.14386	772.5	19.5324	772.5	39.4277	772.5	66.703	772.5	86.2516	772.5	107.428
773.5	-1.44879	773.5	3.88971	773.5	9.05597	773.5	19.6292	773.5	39.2515	773.5	66.5702	773.5	86.0782	773.5	107.234
774.5	-0.657043	774.5	4.54437	774.5	10.031	774.5	20.1371	774.5	39.9504	774.5	67.4995	774.5	86.4489	774.5	107.842
775.5	-2.17224	775.5	3.54205	775.5	8.53528	775.5	19.3824	775.5	38.5941	775.5	65.6799	775.5	85.4478	775.5	107.163
776.5	-2.41797	776.5	2.83813	776.5	8.26343	776.5	18.3964	776.5	38.1789	776.5	65.478	776.5	84.7361	776.5	106.351
777.5	-2.35236	777.5	2.84595	777.5	8.04272	777.5	18.3199	777.5	37.9726	777.5	65.1495	777.5	84.6404	777.5	105.961
778.5	-2.35822	778.5	2.78888	778.5	7.94507	778.5	18.2234	778.5	37.9922	778.5	65.0796	778.5	84.4828	778.5	105.773
779.5	-2.43201	779.5	2.62952	779.5	7.87823	779.5	18.3398	779.5	37.9328	779.5	65.075	779.5	84.3029	779.5	105.612
780.5	-2.48517	780.5	2.84869	780.5	7.99542	780.5	18.3383	780.5	37.8308	780.5	65.0496	780.5	84.1833	780.5	105.625
781.5	-3.21014	781.5	2.50806	781.5	7.3208	781.5	18.1332	781.5	37.4226	781.5	64.1842	781.5	83.8154	781.5	105.147
782.5	-2.22382	782.5	2.73151	782.5	7.96143	782.5	17.9691	782.5	37.5777	782.5	65.2328	782.5	83.9255	782.5	104.76
783.5	-1.94958	783.5	3.53149	783.5	8.57471	783.5	18.6082	783.5	38.3555	783.5	65.2035	783.5	84.4153	783.5	105.729
784.5	-1.91681	784.5	3.40295	784.5	8.75909	784.5	18.7054	784.5	38.4402	784.5	65.309	784.5	84.413	784.5	105.735
785.5	-1.83789	785.5	3.55377	785.5	8.62939	785.5	18.8035	785.5	38.4648	785.5	65.4574	785.5	84.3074	785.5	105.502
786.5	-1.84454	786.5	3.59357	786.5	8.67944	786.5	18.9027	786.5	38.5558	786.5	65.2678	786.5	84.3669	786.5	105.609
787.5	-1.80426	787.5	3.53931	787.5	8.58643	787.5	18.7449	787.5	38.3234	787.5	65.2335	787.5	84.4208	787.5	105.63
788.5	-1.76447	788.5	3.35455	788.5	8.53253	788.5	18.5106	788.5	38.0851	788.5	65.2561	788.5	84.265	788.5	105.423
789.5	-1.76874	789.5	3.42212	789.5	8.56067	789.5	18.5883	789.5	38.1789	789.5	65.3135	789.5	84.1536	789.5	105.519
790.5	-1.71991	790.5	3.42444	790.5	8.51965	790.5	18.6328	790.5	38.298	790.5	65.2092	790.5	83.9091	790.5	105.286
791.5	-1.72461	791.5	3.50452	791.5	8.5517	791.5	18.5269	791.5	38.1824	791.5	64.9722	791.5	83.9427	791.5	105.278
792.5	-1.64923	792.5	3.4776	792.5	8.78882	792.5	18.5636	792.5	38.3152	792.5	64.885	792.5	83.9743	792.5	105.432
793.5	-1.51758	793.5	3.4389	793.5	8.46027	793.5	18.4796	793.5	38.2383	793.5	64.9136	793.5	83.9189	793.5	105.27
794.5	-1.55078	794.5	3.55334	794.5	8.36304	794.5	18.5238	794.5	38.0276	794.5	64.9448	794.5	83.7204	794.5	105.121
795.5	-1.56915	795.5	3.61896	795.5	8.50366	795.5	18.6234	795.5	38.1035	795.5	64.7881	795.5	83.8063	795.5	104.989
796.5	-1.51874	796.5	3.85919	796.5	8.57904	796.5	18.7199	796.5	37.975	796.5	64.8108	796.5	84.0107	796.5	104.881
797.5	-1.5957	797.5	4.04047	797.5	8.60675	797.5	18.9132	797.5	38.1265	797.5	64.741	797.5	83.7986	797.5	104.761
798.5	-1.60504	798.5	3.71002	798.5	8.44702	798.5	18.9039	798.5	38.0211	798.5	64.7499	798.5	83.6251	798.5	104.723
799.5	-1.49841	799.5	3.54828	799.5	8.36499	799.5	18.6707	799.5	37.7547	799.5	64.7195	799.5	83.4931	799.5	104.562
800.5	-1.48279	800.5	3.61078	800.5	8.43878	800.5	18.7321	800.5	37.7547	800.5	64.8081	800.5	83.2868	800.5	104.604
801.5	-1.5199	801.5	3.53302	801.5	8.45636	801.5	18.6183	801.5	37.8125	801.5	64.7014	801.5	83.1732	801.5	104.363
802.5	-1.50623	802.5	3.70532	802.5	8.37708	802.5	18.6476	802.5	37.8644	802.5	64.6174	802.5	83.2914	802.5	104.561
803.5	-1.47888	803.5	3.76349	803.5	8.52783	803.5	18.3945	803.5	37.8074	803.5	64.519	803.5	83.1813	803.5	104.498
804.5	-1.47693	804.5	3.92719	804.5	8.64697	804.5	18.4039	804.5	37.7461	804.5	64.4237	804.5	83.1454	804.5	104.427
805.5	-1.75195	805.5	3.83069	805.5	8.38452	805.5	18.3665	805.5	37.7008	805.5	64.3964	805.5	83.0536	805.5	104.385
806.5	-1.8078	806.5	3.70764	806.5	8.38135	806.5	18.5359	806.5	37.5437	806.5	64.1284	806.5	83.095	806.5	104.33
807.5	-1.84961	807.5	3.70062	807.5	8.46301	807.5	18.3113	807.5	37.5476	807.5	64.0679	807.5	82.9228	807.5	104.376
808.5	-2.03082	808.5	3.61664	808.5	8.34033	808.5	18.4124	808.5	37.5125	808.5	63.907	808.5	82.8044	808.5	104.169
809.5	-2.01483	809.5	3.40924	809.5	8.3396	809.5	18.1261	809.5	37.1008	809.5	64.1174	809.5	82.8915	809.5	103.752
810.5	-1.75586	810.5	4.04712	810.5	9.00287	810.5	18.6953	810.5	38.0711	810.5	64.4988	810.5	83.1728	810.5	104.403
811.5	-1.65778	811.5	4.1936	811.5	8.81927	811.5	18.6757	811.5	38.0023	811.5	64.3694	811.5	83.0087	811.5	104.435
812.5	-1.64923	812.5	4.21466	812.5	8.84271	812.5	18.5613	812.5	37.8668	812.5	64.1362	812.5	82.913	812.5	104.324
813.5	-1.77148	813.5	4.12952	813.5	8.797	813.5	18.5769	813.5	37.8058	813.5	64.116	813.5	82.9177	813.5	104.192
814.5	-1.86328	814.5	4.1651	814.5	8.79272	814.5	18.6378	814.5	37.7398	814.5	64.0604	814.5	82.79	814.5	104.087
815.5	-1.1535	815.5	4.7514	815.5	9.5556	815.5	19.1406	815.5	38.2562	815.5	64.6492	815.5	83.0536	815.5	104.353
816.5	0.015625	816.5	5.79242	816.5	11.2791	816.5	20.3777	816.5	39.7109	816.5	66.146	816.5	84.1486	816.5	105.267
817.5	-0.457397	817.5	5.90063	817.5	10.9321	817.5	21.88	817.5	40.8793	817.5	65.8796	817.5	84.4435	817.5	106.375
818.5	-1.00861	818.5	4.97406	818.5	10.3271	818.5	20.2511	818.5	39.3914	818.5	65.3967	818.5	84.3122	818.5	104.375
819.5	-1.06677	819.5	4.92291	819.5	10.3763	819.5	20.1035	819.5	39.2781	819.5	65.2311	819.5	84.3699	819.5	104.316
820.5	-1.2746	820.5	5.05646	820.5	10.1575	820.5	20.2094	820.5	39.3152	820.5	65.4503	820.5	84.4656	820.5	104.383
821.5	-1.26953	821.5	5.22522	821.5	10.0521	821.5	20.1859	821.5	39.191	821.5	65.4608	821.5	84.4883	821.5	104.121
822.5	-1.5199	822.5	5.32367	822.5	9.95599	822.5	20.123	822.5	39.2062	822.5	65.5022	822.5	84.481	822.5	103.992
823.5	-1.33087	823.5	4.99591	823.5	9.99701	823.5	20.1878	823.5	39.1078	823.5	65.309	823.5	84.9521	823.5	104.083
824.5	-0.278137	824.5	5.65295	824.5	10.3599	824.5	20.6062	824.5	38.9539	824.5	65.6449	824.5	85.4182	824.5	104.098
825.5	-1.38361	825.5	5.62134	825.5	7.95166	825.5	20.4882	825.5	38.4044	825.5	62.5764	825.5	82.5114	825.5	104.194

## Sheet: Supplementary Figure 4
Control	TARG1	MacroD2	ARH3	MacroD2+TARG1	ARH3+MacroD2	ARH3+TARG1	ARH3+MacroD2+TARG1	eAf1521	CHES pH 9.0
100.287	63.085	18.9848	40.5575	10.5119	12.3591	25.9318	6.54988	40.2095	70.1747
98.623	60.6042	19.0741	41.5034	9.64189	13.0596	25.798	6.63465	40.4192	67.52
98.1991	61.1129	18.0836	39.7008	8.83431	11.6854	24.7361	6.93359	39.7499	65.6594
105.441	61.0906	18.0702	39.3216	9.99437	12.4171	24.5442	6.59004	40.1336	64.2227
97.3871	64.7135	17.5928	40.968	9.71774	12.7785	24.8878	7.07191	39.7544	70.4871
99.9794	72.8161	19.9798	43.1498	9.92298	19.7835	28.3769	7.61624	41.4588	73.588
99.7652	67.6092	18.4583	41.3918	10.851	14.706	28.0333	7.85272	44.5196	71.598
100.319	67.6717	21.5727	43.944	10.2755	13.9207	28.1493	8.63353	42.9624	69.1664

## Sheet: Supplementary Figure 5 a,b,c,d
Supplementary Figure 5A									Supplementary Figure 5B								Supplementary Figure 5C						Supplementary Figure 5D
PARP10 attachment time (min)									BSA blocking time (min)								MacroGreen binding time (min)						[ADPr-PARP10 (nM)]	High binding plates		Medium binding plates
0	5.20475	5.09237	5.31011	5.38737	6.76407				5	101.97	98.5833	97.044	102.403				5	103.295	96.7046				333.333	8335	8504	4183	5344
5	78.3803	83.0512	80.951	80.6376	80.8316				10	87.1127	94.0794	92.7226	82.9965				10	100.168	92.4551				200	6728	6034	2783	2861
10	85.622	86.1488	86.8863	88.1717	86.4719				20	86.7364	89.6098	91.0578	98.0588				15	95.6786	86.6926				111.111	3827	3713	1446	1618
15	92.9199	83.0372	89.0426	92.5687	97.1904				30	88.0477	80.1801	83.578	82.8027				20	92.6607	85.5229				37.037	1874	1313	682	697
20	105.528	95.315	100.709	92.5897	99.2836												30	91.2016	82.7705				12.3457	1154	969	569	611
30	91.494	104.418	100.201	91.9997	111.66												45	85.9341	78.6327				0	623	631	505	510
40	102.676	91.1147	108.576	101.925	95.7084												60	80.4511	75.3174
50	95.1956	93.538	94.7672	100.569	107.909												90	72.0379	67.2116
60	93.8892	113.577	105.387	89.4922	72.3186

## Sheet: Supplementary Figure 9 a,b
Supplementary Figure 9A									Supplementary Figure 9B
No cells	DPBS control	+10 µM Talazoparib	+10 mM H2O2	+10 µM Talazoparib +10 mM H2O2					MacroGreen plate	GFP plate
3376	3886	4212	4256	4225					102174	114790
3504	3803	4135	4024	4412					110852	119120
3706	3888	3772	4018	4448					115588	120878
3375	3910	3928	3800	4342					106505	124702
3795	4139	3980	4059	4630					101697	118188
3670	3846	4068	4009	4538					108777	117251
3556	3822	4042	4548	4232					120587	110216
3104	3838	4152	4215	3468					129963	122668
	3826	3939	4336	3448					102388	116082
	3905	4085	4162	3452					106306	103336
	3792	4283	4299	3631					112913	108368
	4059	4233	4410	3608					115779	111494
